# Supplementary material for: Sodium oligomannate disrupts the adherence of Ribhigh bacteria to gut epithelia to block SAA-triggered Th1 inflammation in 5XFAD transgenic mice
Source: Cell Discov. 2024 Nov 19;10:115. doi: 10.1038/s41421-024-00725-5 (PMC11573985; doi:10.1038/s41421-024-00725-5)
Supplement: Supplementary file 2 — Supplementary Table S1. Annotation details of contigs related to Rib protein from metagenomics [file 41421_2024_725_MOESM2_ESM.xlsx]

## Sheet: diamond_output2
STable 1. Annotation details of contigs related to Rib protein from metagenomics.
sample_name	query_id	diamond_hit	identity	length	mismatch	gapopen	query_start	query_end	subject_start	subject_end	evalue	bitscore	detail
A2842	k97_110367	UniRef90_A0A4S2EA45	84.8	99	15	0	1	297	1273	1371	6.34e-46	166	YSIRK-type signal peptide-containing protein (Fragment) n=5 Tax=Ligilactobacillus murinus TaxID=1622 RepID=A0A4S2EA45_9LACO
A2844	k97_93507	UniRef90_A0A2Z4VXN7	90.3	113	11	0	341	3	1640	1752	5.57e-59	204	YSIRK signal domain/LPXTG anchor domain surface protein n=9 Tax=Lactobacillaceae TaxID=33958 RepID=A0A2Z4VXN7_9LACO
A2844	k97_46334	UniRef90_A0A4Y9IEY6	100	109	0	0	328	2	1070	1178	1.48e-62	214	YSIRK-type signal peptide-containing protein n=3 Tax=Lactobacillus johnsonii TaxID=33959 RepID=A0A4Y9IEY6_LACJH
A2844	k97_46334	UniRef90_A0A6P1Y7N7	100	109	0	0	328	2	1083	1191	1.49e-62	214	YSIRK-type signal peptide-containing protein n=5 Tax=Lactobacillus TaxID=1578 RepID=A0A6P1Y7N7_LACJH
A2844	k97_46334	UniRef90_A0A7Z1BZC6	99.1	109	1	0	328	2	1083	1191	3.72e-62	213	YSIRK signal domain/LPXTG anchor domain surface protein (Fragment) n=3 Tax=Lactobacillus johnsonii TaxID=33959 RepID=A0A7Z1BZC6_LACJH
A2956	k97_20475	UniRef90_A0A0R2B1S3	97.2	466	13	0	3001	1604	1	466	0	965	Sucrose-6-phosphate hydrolase n=15 Tax=Lactobacillaceae TaxID=33958 RepID=A0A0R2B1S3_9LACO
A2956	k97_108058	UniRef90_A0A2Z4W2P6	88.1	101	12	0	3	305	1046	1146	1.42e-50	179	GRAM_POS_ANCHORING domain-containing protein n=7 Tax=Lactobacillaceae TaxID=33958 RepID=A0A2Z4W2P6_9LACO
A2956	k97_241685	UniRef90_A0A4Q1ZRB1	95	139	7	0	3	419	5	143	3.58e-87	260	YSIRK signal domain/LPXTG anchor domain surface protein (Fragment) n=2 Tax=Ligilactobacillus murinus TaxID=1622 RepID=A0A4Q1ZRB1_9LACO
A2956	k97_241685	UniRef90_A0A7X5KU63	94.2	139	8	0	3	419	1262	1400	1.23e-77	259	YSIRK-type signal peptide-containing protein n=4 Tax=Ligilactobacillus murinus TaxID=1622 RepID=A0A7X5KU63_9LACO
A2956	k97_241685	UniRef90_A0A7X5RV30	95	139	7	0	3	419	55	193	5.05e-83	261	LPXTG cell wall anchor domain-containing protein n=6 Tax=Ligilactobacillus murinus TaxID=1622 RepID=A0A7X5RV30_9LACO
A2956	k97_241685	UniRef90_A0A7X5RXK0	94.2	139	8	0	3	419	615	753	3.88e-78	258	LPXTG cell wall anchor domain-containing protein n=8 Tax=Ligilactobacillus murinus TaxID=1622 RepID=A0A7X5RXK0_9LACO
A2958	k97_169506	UniRef90_A0A2Z4VXQ5	77.1	105	24	0	1	315	1447	1551	3.62e-44	161	GRAM_POS_ANCHORING domain-containing protein n=3 Tax=Lactobacillaceae TaxID=33958 RepID=A0A2Z4VXQ5_9LACO
A2958	k97_93957	UniRef90_A0A4S2CEH1	96.5	115	3	1	342	1	108	222	2e-66	219	LPXTG cell wall anchor domain-containing protein (Fragment) n=1 Tax=Lactobacillus johnsonii TaxID=33959 RepID=A0A4S2CEH1_LACJH
A2958	k97_93957	UniRef90_A0A6P1Y7N7	97.4	115	2	1	342	1	1937	2051	6.91e-65	221	YSIRK-type signal peptide-containing protein n=5 Tax=Lactobacillus TaxID=1578 RepID=A0A6P1Y7N7_LACJH
A2958	k97_24316	UniRef90_N2ALZ0	99.9	2056	2	0	86907	93074	1	2056	0	3950	Rib/alpha/Esp surface antigen n=2 Tax=Lactobacillus sp. ASF360 TaxID=97137 RepID=N2ALZ0_9LACO
A2963	k97_3731	UniRef90_A0A0R2B0W7	84	156	25	0	2	469	30	185	1.44e-80	265	R28 protein n=4 Tax=Ligilactobacillus murinus TaxID=1622 RepID=A0A0R2B0W7_9LACO
A2963	k97_80033	UniRef90_UPI0012E13005	90.2	1542	69	3	5112	724	127	1665	0	2671	YPDG domain-containing protein n=1 Tax=Lactobacillus paragasseri TaxID=2107999 RepID=UPI0012E13005
A2974	k97_103348	UniRef90_A0A256STL2	100	151	0	0	3	455	326	476	5.78e-98	299	GRAM_POS_ANCHORING domain-containing protein (Fragment) n=9 Tax=Lactobacillus reuteri TaxID=1598 RepID=A0A256STL2_LACRE
A2974	k97_103348	UniRef90_A0A256V5P7	98.7	154	2	0	3	464	2597	2750	8.18e-91	298	Uncharacterized protein n=26 Tax=Lactobacillales TaxID=186826 RepID=A0A256V5P7_LACRE
A2974	k97_102917	UniRef90_A0A2Z4VXQ5	80.3	132	26	0	1	396	1352	1483	3.06e-57	200	GRAM_POS_ANCHORING domain-containing protein n=3 Tax=Lactobacillaceae TaxID=33958 RepID=A0A2Z4VXQ5_9LACO
A2974	k97_10924	UniRef90_A0A2Z4W0W3	84.7	118	18	0	1	354	1008	1125	1.68e-53	189	GRAM_POS_ANCHORING domain-containing protein n=1 Tax=Ligilactobacillus murinus TaxID=1622 RepID=A0A2Z4W0W3_9LACO
A2974	k97_39799	UniRef90_A0A2Z4W0W3	89	109	12	0	2	328	2044	2152	2.05e-55	194	GRAM_POS_ANCHORING domain-containing protein n=1 Tax=Ligilactobacillus murinus TaxID=1622 RepID=A0A2Z4W0W3_9LACO
A2974	k97_98044	UniRef90_A0A2Z4W2P6	86.8	129	17	0	387	1	1546	1674	1.54e-63	218	GRAM_POS_ANCHORING domain-containing protein n=7 Tax=Lactobacillaceae TaxID=33958 RepID=A0A2Z4W2P6_9LACO
A2974	k97_102917	UniRef90_A0A4S2E8S9	79.4	131	27	0	1	393	1121	1251	2.17e-57	201	YSIRK-type signal peptide-containing protein (Fragment) n=8 Tax=Ligilactobacillus murinus TaxID=1622 RepID=A0A4S2E8S9_9LACO
A2974	k97_102917	UniRef90_A0A4S2EA45	79.4	131	27	0	1	393	1110	1240	2.21e-57	201	YSIRK-type signal peptide-containing protein (Fragment) n=5 Tax=Ligilactobacillus murinus TaxID=1622 RepID=A0A4S2EA45_9LACO
A2974	k97_10924	UniRef90_A0A7X5KU63	84.7	118	18	0	1	354	1244	1361	2.27e-53	188	YSIRK-type signal peptide-containing protein n=4 Tax=Ligilactobacillus murinus TaxID=1622 RepID=A0A7X5KU63_9LACO
A2974	k97_129240	UniRef90_A0A7X5KU63	95.2	1303	61	1	3910	2	1	1301	0	2315	YSIRK-type signal peptide-containing protein n=4 Tax=Ligilactobacillus murinus TaxID=1622 RepID=A0A7X5KU63_9LACO
A2974	k97_39799	UniRef90_A0A7X5KWS9	89	109	12	0	2	328	105	213	3.19e-61	195	YSIRK signal domain/LPXTG anchor domain surface protein n=1 Tax=Ligilactobacillus murinus TaxID=1622 RepID=A0A7X5KWS9_9LACO
A2974	k97_103348	UniRef90_UPI0015F81A92	99.3	151	1	0	3	455	3118	3268	2.84e-90	297	YPDG domain-containing protein n=1 Tax=Limosilactobacillus balticus TaxID=2759747 RepID=UPI0015F81A92
A2975	k97_83366	UniRef90_A0A4S2E8R3	92.6	148	8	1	444	1	1360	1504	2.62e-80	267	YSIRK-type signal peptide-containing protein n=5 Tax=Ligilactobacillus murinus TaxID=1622 RepID=A0A4S2E8R3_9LACO
A4051	k97_83437	UniRef90_A0A0M2AEA0	98.9	284	3	0	854	3	71	354	6.52e-197	559	Rib/alpha/Esp surface antigen (Fragment) n=1 Tax=Enterococcus faecalis EnGen0302 TaxID=1158660 RepID=A0A0M2AEA0_ENTFL
A4051	k97_83437	UniRef90_A0A1L8WEV7	98.6	284	4	0	854	3	431	714	3.16e-188	559	Surface protein ESP n=2 Tax=Enterococcus TaxID=1350 RepID=A0A1L8WEV7_9ENTE
A4051	k97_83437	UniRef90_A0A1Q1FYI6	99.6	284	1	0	854	3	411	694	1.11e-185	564	YSIRK signal domain/LPXTG anchor domain surface protein n=11 Tax=Enterococcus faecalis TaxID=1351 RepID=A0A1Q1FYI6_ENTFL
A4051	k97_37871	UniRef90_A0A380IG33	91.7	266	22	0	2	799	1998	2263	5.84e-147	464	C protein alpha-antigen n=2 Tax=Streptococcus acidominimus TaxID=1326 RepID=A0A380IG33_STRAI
A4051	k97_37871	UniRef90_A0A380IH97	91	266	24	0	2	799	2956	3221	1.03e-145	460	R28 protein n=4 Tax=Streptococcus acidominimus TaxID=1326 RepID=A0A380IH97_STRAI
A4051	k97_83437	UniRef90_A0A431H347	100	284	0	0	854	3	419	702	4.59e-190	565	GRAM_POS_ANCHORING domain-containing protein n=5 Tax=Enterococcus TaxID=1350 RepID=A0A431H347_ENTFL
A4051	k97_83437	UniRef90_A0A4P8KL14	98.6	284	4	0	854	3	431	714	4.14e-183	559	YSIRK-type signal peptide-containing protein n=16 Tax=Enterococcus TaxID=1350 RepID=A0A4P8KL14_ENTAV
A4051	k97_154864	UniRef90_A0A4S2EA45	98.8	260	3	0	2	781	1201	1460	1.48e-144	449	YSIRK-type signal peptide-containing protein (Fragment) n=5 Tax=Ligilactobacillus murinus TaxID=1622 RepID=A0A4S2EA45_9LACO
A4051	k97_83437	UniRef90_A0A6I4XRZ3	98.9	284	3	0	854	3	419	702	9.84e-190	559	YSIRK-type signal peptide-containing protein n=58 Tax=Enterococcus faecalis TaxID=1351 RepID=A0A6I4XRZ3_ENTFL
A4051	k97_83437	UniRef90_A0A7H9XF15	98.6	284	4	0	854	3	431	714	3.85e-183	559	Enterococcal surface protein n=72 Tax=Enterococcus TaxID=1350 RepID=A0A7H9XF15_ENTFC
A4051	k97_83437	UniRef90_B5A5M7	99.6	284	1	0	854	3	35	318	9.09e-202	562	Surface protein (Fragment) n=32 Tax=environmental samples TaxID=167971 RepID=B5A5M7_9ENTE
A4051	k97_83437	UniRef90_E2YTK9	98.9	284	3	0	854	3	455	738	6.9e-192	559	Gram-positive signal peptide protein
A4051	k97_83437	UniRef90_E6GQD4	98.9	284	3	0	854	3	411	694	2.03e-191	559	Gram-positive signal peptide protein
A4051	k97_83437	UniRef90_Q6VXQ3	98.9	284	3	0	854	3	431	714	5.96e-184	561	Esp n=93 Tax=Bacilli TaxID=91061 RepID=Q6VXQ3_ENTFC
A4051	k97_83437	UniRef90_Q8GJ03	98.6	284	4	0	854	3	431	714	1.2e-182	559	Putative surface protein n=257 Tax=Bacteria TaxID=2 RepID=Q8GJ03_ENTFC
A4051	k97_83437	UniRef90_Q9Z4N7	100	284	0	0	854	3	419	702	2.83e-185	565	EF0056 n=90 Tax=Bacteria TaxID=2 RepID=Q9Z4N7_ENTFL
A4051	k97_83437	UniRef90_T0U0E6	98.6	284	4	0	854	3	431	714	9.89e-188	559	Surface protein Rib n=7 Tax=Enterococcus TaxID=1350 RepID=T0U0E6_9ENTE
A4051	k97_83437	UniRef90_UPI00044E41E5	98.9	284	3	0	854	3	419	702	3.89e-187	559	YSIRK-type signal peptide-containing protein n=6 Tax=Enterococcus faecalis TaxID=1351 RepID=UPI00044E41E5
A4051	k97_83437	UniRef90_UPI000763F49F	98.6	284	4	0	854	3	431	714	3.2e-184	559	YSIRK-type signal peptide-containing protein n=8 Tax=Enterococcus faecium TaxID=1352 RepID=UPI000763F49F
A4051	k97_83437	UniRef90_UPI000A185AA4	98.6	284	4	0	854	3	431	714	3e-184	559	YSIRK-type signal peptide-containing protein n=1 Tax=Enterococcus faecium TaxID=1352 RepID=UPI000A185AA4
A4051	k97_83437	UniRef90_UPI000A185C53	98.6	284	4	0	854	3	431	714	3.1e-184	559	YSIRK-type signal peptide-containing protein n=1 Tax=Enterococcus faecium TaxID=1352 RepID=UPI000A185C53
A4051	k97_83437	UniRef90_UPI000A186203	98.6	284	4	0	854	3	431	714	3.1e-184	559	YSIRK-type signal peptide-containing protein n=1 Tax=Enterococcus faecium TaxID=1352 RepID=UPI000A186203
A4051	k97_83437	UniRef90_UPI000A1869C9	98.6	284	4	0	854	3	431	714	3.1e-184	559	YSIRK-type signal peptide-containing protein n=1 Tax=Enterococcus faecium TaxID=1352 RepID=UPI000A1869C9
A4051	k97_83437	UniRef90_UPI000A186B9E	98.6	284	4	0	854	3	431	714	3.1e-184	559	YSIRK-type signal peptide-containing protein n=1 Tax=Enterococcus faecium TaxID=1352 RepID=UPI000A186B9E
A4051	k97_83437	UniRef90_UPI000A26DD11	98.6	284	4	0	854	3	431	714	4.23e-186	559	YSIRK-type signal peptide-containing protein n=1 Tax=Enterococcus faecium TaxID=1352 RepID=UPI000A26DD11
A4051	k97_83437	UniRef90_UPI000AFA92DC	100	284	0	0	854	3	419	702	1.01e-187	565	YSIRK-type signal peptide-containing protein n=1 Tax=Enterococcus faecalis TaxID=1351 RepID=UPI000AFA92DC
A4051	k97_83437	UniRef90_UPI000BF4B7EB	98.6	284	4	0	854	3	431	714	3.1e-184	559	YSIRK-type signal peptide-containing protein n=1 Tax=Enterococcus faecium TaxID=1352 RepID=UPI000BF4B7EB
A4051	k97_83437	UniRef90_UPI000C199A08	100	284	0	0	854	3	419	702	6.34e-191	565	YSIRK-type signal peptide-containing protein n=1 Tax=Enterococcus faecalis TaxID=1351 RepID=UPI000C199A08
A4051	k97_83437	UniRef90_UPI000C7784A4	100	284	0	0	854	3	419	702	4.84e-187	565	YSIRK-type signal peptide-containing protein n=2 Tax=Enterococcus faecalis TaxID=1351 RepID=UPI000C7784A4
A4051	k97_83437	UniRef90_UPI000CF309AA	100	284	0	0	854	3	419	702	1.84e-188	565	YSIRK-type signal peptide-containing protein n=1 Tax=Enterococcus faecalis TaxID=1351 RepID=UPI000CF309AA
A4051	k97_83437	UniRef90_UPI000F80878E	100	284	0	0	854	3	419	702	4.38e-190	565	YSIRK-type signal peptide-containing protein n=1 Tax=Enterococcus faecalis TaxID=1351 RepID=UPI000F80878E
A4051	k97_83437	UniRef90_UPI000FDCD0DD	98.9	284	3	0	854	3	431	714	2.2e-186	561	YSIRK-type signal peptide-containing protein n=3 Tax=Enterococcus faecium TaxID=1352 RepID=UPI000FDCD0DD
A4051	k97_83437	UniRef90_UPI0010BF917C	98.9	284	3	0	854	3	431	714	2.2e-186	561	YSIRK-type signal peptide-containing protein n=1 Tax=Enterococcus faecium TaxID=1352 RepID=UPI0010BF917C
A4051	k97_83437	UniRef90_UPI0010C17199	98.9	284	3	0	854	3	431	714	2.2e-186	561	YSIRK-type signal peptide-containing protein n=2 Tax=Enterococcus faecium TaxID=1352 RepID=UPI0010C17199
A4051	k97_83437	UniRef90_UPI0010C1B36E	98.9	284	3	0	854	3	431	714	2.2e-186	561	YSIRK-type signal peptide-containing protein n=1 Tax=Enterococcus faecium TaxID=1352 RepID=UPI0010C1B36E
A4051	k97_83437	UniRef90_UPI0011067E2A	100	284	0	0	854	3	419	702	3.13e-189	565	YSIRK-type signal peptide-containing protein n=2 Tax=Enterococcus faecalis TaxID=1351 RepID=UPI0011067E2A
A4051	k97_83437	UniRef90_UPI001156DC2B	98.9	284	3	0	854	3	419	702	1.12e-185	559	YSIRK-type signal peptide-containing protein n=5 Tax=Enterococcus faecalis TaxID=1351 RepID=UPI001156DC2B
A4051	k97_83437	UniRef90_UPI0011584CA7	100	284	0	0	854	3	419	702	4.81e-190	565	YSIRK-type signal peptide-containing protein n=6 Tax=Enterococcus TaxID=1350 RepID=UPI0011584CA7
A4051	k97_83437	UniRef90_UPI001158CCC7	100	284	0	0	854	3	419	702	3.28e-189	565	YSIRK-type signal peptide-containing protein n=7 Tax=Enterococcus TaxID=1350 RepID=UPI001158CCC7
A4051	k97_83437	UniRef90_UPI001159122E	98.9	284	3	0	854	3	419	702	1.12e-185	559	YSIRK-type signal peptide-containing protein n=1 Tax=Enterococcus faecalis TaxID=1351 RepID=UPI001159122E
A4051	k97_83437	UniRef90_UPI0011595610	100	284	0	0	854	3	419	702	1.01e-187	565	YSIRK-type signal peptide-containing protein n=1 Tax=Enterococcus faecalis TaxID=1351 RepID=UPI0011595610
A4051	k97_83437	UniRef90_UPI001159B4E2	98.9	284	3	0	854	3	419	702	2.15e-186	559	YSIRK-type signal peptide-containing protein n=4 Tax=Enterococcus faecalis TaxID=1351 RepID=UPI001159B4E2
A4051	k97_83437	UniRef90_UPI00115A0131	100	284	0	0	854	3	419	702	1.92e-188	565	YSIRK-type signal peptide-containing protein n=1 Tax=Enterococcus faecalis TaxID=1351 RepID=UPI00115A0131
A4051	k97_83437	UniRef90_UPI00115A5668	98.9	284	3	0	854	3	419	702	2.24e-186	559	YSIRK-type signal peptide-containing protein n=5 Tax=Enterococcus faecalis TaxID=1351 RepID=UPI00115A5668
A4051	k97_83437	UniRef90_UPI00115ADBC6	100	284	0	0	854	3	419	702	3.28e-189	565	YSIRK-type signal peptide-containing protein n=2 Tax=Enterococcus faecalis TaxID=1351 RepID=UPI00115ADBC6
A4051	k97_83437	UniRef90_UPI00115B7923	98.9	284	3	0	854	3	419	702	2.06e-186	559	YSIRK-type signal peptide-containing protein n=3 Tax=Enterococcus faecalis TaxID=1351 RepID=UPI00115B7923
A4051	k97_83437	UniRef90_UPI00115C01C0	99.3	284	2	0	854	3	419	702	1.6e-186	560	YSIRK-type signal peptide-containing protein n=1 Tax=Enterococcus faecalis TaxID=1351 RepID=UPI00115C01C0
A4051	k97_83437	UniRef90_UPI00115C405A	100	284	0	0	854	3	419	702	1.01e-187	565	YSIRK-type signal peptide-containing protein n=2 Tax=Enterococcus faecalis TaxID=1351 RepID=UPI00115C405A
A4051	k97_83437	UniRef90_UPI00115D07EA	99.3	284	2	0	854	3	419	702	1.53e-186	560	YSIRK-type signal peptide-containing protein n=1 Tax=Enterococcus faecalis TaxID=1351 RepID=UPI00115D07EA
A4051	k97_83437	UniRef90_UPI00115D8141	98.9	284	3	0	854	3	419	702	2.15e-186	559	YSIRK-type signal peptide-containing protein n=1 Tax=Enterococcus faecalis TaxID=1351 RepID=UPI00115D8141
A4051	k97_83437	UniRef90_UPI00115E001F	99.6	285	0	1	854	3	419	703	1.16e-186	560	YSIRK-type signal peptide-containing protein n=2 Tax=Enterococcus TaxID=1350 RepID=UPI00115E001F
A4051	k97_83437	UniRef90_UPI00115E20AC	99.6	284	1	0	854	3	419	702	1.63e-187	564	YSIRK-type signal peptide-containing protein n=1 Tax=Enterococcus faecalis TaxID=1351 RepID=UPI00115E20AC
A4051	k97_83437	UniRef90_UPI00115E782F	100	284	0	0	854	3	419	702	1.92e-188	565	YSIRK-type signal peptide-containing protein n=1 Tax=Enterococcus faecalis TaxID=1351 RepID=UPI00115E782F
A4051	k97_83437	UniRef90_UPI00115EBE18	98.9	284	3	0	854	3	419	702	1.16e-185	559	YSIRK-type signal peptide-containing protein n=3 Tax=Enterococcus faecalis TaxID=1351 RepID=UPI00115EBE18
A4051	k97_83437	UniRef90_UPI00115F449E	100	284	0	0	854	3	419	702	4.56e-188	565	YSIRK-type signal peptide-containing protein n=2 Tax=Enterococcus faecalis TaxID=1351 RepID=UPI00115F449E
A4051	k97_83437	UniRef90_UPI00116EAAD8	100	284	0	0	854	3	419	702	1.69e-190	565	YSIRK-type signal peptide-containing protein n=5 Tax=Enterococcus TaxID=1350 RepID=UPI00116EAAD8
A4051	k97_83437	UniRef90_UPI0011E813B8	98.9	284	3	0	854	3	431	714	8.32e-188	561	YSIRK-type signal peptide-containing protein n=5 Tax=Enterococcus faecium TaxID=1352 RepID=UPI0011E813B8
A4051	k97_83437	UniRef90_UPI00126145AD	98.6	284	4	0	854	3	432	715	4.51e-186	561	YSIRK-type signal peptide-containing protein n=3 Tax=Enterococcus faecium TaxID=1352 RepID=UPI00126145AD
A4051	k97_83437	UniRef90_UPI0012ACB715	98.9	284	3	0	854	3	419	702	3.89e-187	559	YSIRK-type signal peptide-containing protein n=1 Tax=Enterococcus faecalis TaxID=1351 RepID=UPI0012ACB715
A4051	k97_83437	UniRef90_UPI0012E15BB9	100	284	0	0	854	3	419	702	4.59e-190	565	YSIRK-type signal peptide-containing protein n=3 Tax=Enterococcus faecalis TaxID=1351 RepID=UPI0012E15BB9
A4051	k97_83437	UniRef90_UPI0012E2E98A	100	284	0	0	854	3	419	702	4.59e-190	565	YSIRK-type signal peptide-containing protein n=1 Tax=Enterococcus faecalis TaxID=1351 RepID=UPI0012E2E98A
A4051	k97_83437	UniRef90_UPI00133069BC	99.6	284	1	0	854	3	419	702	8.93e-191	564	YSIRK-type signal peptide-containing protein n=1 Tax=Enterococcus faecalis TaxID=1351 RepID=UPI00133069BC
A4051	k97_83437	UniRef90_UPI0013F68837	98.9	284	3	0	854	3	431	714	4.69e-187	561	YSIRK-type signal peptide-containing protein n=5 Tax=Enterococcus TaxID=1350 RepID=UPI0013F68837
A4051	k97_83437	UniRef90_UPI00141A37D2	100	284	0	0	854	3	419	702	2.08e-186	565	YSIRK-type signal peptide-containing protein n=5 Tax=Enterococcus faecalis TaxID=1351 RepID=UPI00141A37D2
A4051	k97_83437	UniRef90_UPI00145270B1	100	284	0	0	854	3	419	702	8.07e-186	565	YSIRK-type signal peptide-containing protein n=1 Tax=Enterococcus faecalis TaxID=1351 RepID=UPI00145270B1
A4051	k97_83437	UniRef90_UPI001784D61C	100	284	0	0	854	3	419	702	3.13e-189	565	YSIRK-type signal peptide-containing protein n=1 Tax=Enterococcus faecalis TaxID=1351 RepID=UPI001784D61C
A4051	k97_83437	UniRef90_UPI00189DAD78	100	284	0	0	854	3	419	702	5.93e-189	565	YSIRK-type signal peptide-containing protein n=1 Tax=Enterococcus faecalis TaxID=1351 RepID=UPI00189DAD78
A4051	k97_83437	UniRef90_UPI001AD7374C	100	284	0	0	854	3	419	702	6.66e-191	565	YSIRK-type signal peptide-containing protein n=2 Tax=Enterococcus TaxID=1350 RepID=UPI001AD7374C
A4057	k97_149793	UniRef90_A0A4V1PSF5	90.7	118	11	0	357	4	338	455	7.21e-64	218	LPXTG cell wall anchor domain-containing protein (Fragment) n=1 Tax=Ligilactobacillus murinus TaxID=1622 RepID=A0A4V1PSF5_9LACO
A4057	k97_149793	UniRef90_A0A4Y9HSE3	89.8	118	12	0	357	4	2200	2317	1.9e-63	217	YSIRK-type signal peptide-containing protein n=11 Tax=Ligilactobacillus murinus TaxID=1622 RepID=A0A4Y9HSE3_9LACO
A4059	k97_208716	UniRef90_A0A1Q1FYI6	100	114	0	0	2	343	1064	1177	4.79e-67	227	YSIRK signal domain/LPXTG anchor domain surface protein n=11 Tax=Enterococcus faecalis TaxID=1351 RepID=A0A1Q1FYI6_ENTFL
A4059	k97_208716	UniRef90_A0A431H347	100	114	0	0	2	343	904	1017	4.47e-67	227	GRAM_POS_ANCHORING domain-containing protein n=5 Tax=Enterococcus TaxID=1350 RepID=A0A431H347_ENTFL
A4059	k97_10406	UniRef90_A0A6N7QHB5	100	152	0	0	458	3	2091	2242	1.36e-93	306	YSIRK-type signal peptide-containing protein n=4 Tax=Limosilactobacillus TaxID=2742598 RepID=A0A6N7QHB5_LACRE
A4059	k97_91047	UniRef90_A0A6N7QHB5	99.6	223	1	0	669	1	1072	1294	1.9e-140	443	YSIRK-type signal peptide-containing protein n=4 Tax=Limosilactobacillus TaxID=2742598 RepID=A0A6N7QHB5_LACRE
A4059	k97_135317	UniRef90_A0A6N7QI38	100	176	0	0	529	2	2552	2727	6.56e-108	347	YSIRK-type signal peptide-containing protein n=4 Tax=Limosilactobacillus TaxID=2742598 RepID=A0A6N7QI38_LACRE
A4059	k97_117819	UniRef90_A0A6N7QJB1	100	184	0	0	582	31	2745	2928	2.48e-100	327	YSIRK-type signal peptide-containing protein n=2 Tax=Limosilactobacillus TaxID=2742598 RepID=A0A6N7QJB1_LACRE
A4059	k97_198279	UniRef90_A0A6N7QJB1	90.7	257	0	1	699	1	1185	1441	8.43e-143	450	YSIRK-type signal peptide-containing protein n=2 Tax=Limosilactobacillus TaxID=2742598 RepID=A0A6N7QJB1_LACRE
A4059	k97_10406	UniRef90_Q7X0P5	100	152	0	0	458	3	438	589	5.47e-97	306	Rlp (Fragment) n=1 Tax=Limosilactobacillus fermentum TaxID=1613 RepID=Q7X0P5_LIMFE
A4059	k97_208716	UniRef90_Q9Z4N7	100	114	0	0	2	343	1072	1185	4.8e-67	227	EF0056 n=90 Tax=Bacteria TaxID=2 RepID=Q9Z4N7_ENTFL
A4059	k97_208716	UniRef90_UPI000AFA92DC	100	114	0	0	2	343	1072	1185	4.77e-67	227	YSIRK-type signal peptide-containing protein n=1 Tax=Enterococcus faecalis TaxID=1351 RepID=UPI000AFA92DC
A4059	k97_128735	UniRef90_UPI000B3C10C3	100	147	0	0	443	3	917	1063	7.71e-92	299	YSIRK-type signal peptide-containing protein n=7 Tax=Enterococcus faecalis TaxID=1351 RepID=UPI000B3C10C3
A4059	k97_208716	UniRef90_UPI000C7784A4	99.1	114	1	0	2	343	1072	1185	6.51e-67	227	YSIRK-type signal peptide-containing protein n=2 Tax=Enterococcus faecalis TaxID=1351 RepID=UPI000C7784A4
A4059	k97_208716	UniRef90_UPI000F80878E	100	114	0	0	2	343	902	1015	4.46e-67	227	YSIRK-type signal peptide-containing protein n=1 Tax=Enterococcus faecalis TaxID=1351 RepID=UPI000F80878E
A4059	k97_208716	UniRef90_UPI0011067E2A	100	114	0	0	2	343	988	1101	4.67e-67	227	YSIRK-type signal peptide-containing protein n=2 Tax=Enterococcus faecalis TaxID=1351 RepID=UPI0011067E2A
A4059	k97_208716	UniRef90_UPI001156DC2B	100	114	0	0	2	343	1152	1265	4.77e-67	227	YSIRK-type signal peptide-containing protein n=5 Tax=Enterococcus faecalis TaxID=1351 RepID=UPI001156DC2B
A4059	k97_208716	UniRef90_UPI001159122E	98.2	114	2	0	2	343	988	1101	2.25e-66	225	YSIRK-type signal peptide-containing protein n=1 Tax=Enterococcus faecalis TaxID=1351 RepID=UPI001159122E
A4059	k97_208716	UniRef90_UPI0011595610	100	114	0	0	2	343	1072	1185	4.77e-67	227	YSIRK-type signal peptide-containing protein n=1 Tax=Enterococcus faecalis TaxID=1351 RepID=UPI0011595610
A4059	k97_208716	UniRef90_UPI001159B4E2	99.1	114	1	0	2	343	988	1101	6.47e-67	227	YSIRK-type signal peptide-containing protein n=4 Tax=Enterococcus faecalis TaxID=1351 RepID=UPI001159B4E2
A4059	k97_208716	UniRef90_UPI001159B761	100	114	0	0	2	343	901	1014	4.65e-67	227	YSIRK-type signal peptide-containing protein n=1 Tax=Enterococcus faecalis TaxID=1351 RepID=UPI001159B761
A4059	k97_208716	UniRef90_UPI00115A0131	100	114	0	0	2	343	1072	1185	4.74e-67	227	YSIRK-type signal peptide-containing protein n=1 Tax=Enterococcus faecalis TaxID=1351 RepID=UPI00115A0131
A4059	k97_208716	UniRef90_UPI00115A5668	99.1	114	1	0	2	343	1072	1185	6.47e-67	227	YSIRK-type signal peptide-containing protein n=5 Tax=Enterococcus faecalis TaxID=1351 RepID=UPI00115A5668
A4059	k97_208716	UniRef90_UPI00115B7923	99.1	114	1	0	2	343	1068	1181	6.47e-67	227	YSIRK-type signal peptide-containing protein n=3 Tax=Enterococcus faecalis TaxID=1351 RepID=UPI00115B7923
A4059	k97_208716	UniRef90_UPI00115C405A	100	114	0	0	2	343	1072	1185	4.77e-67	227	YSIRK-type signal peptide-containing protein n=2 Tax=Enterococcus faecalis TaxID=1351 RepID=UPI00115C405A
A4059	k97_208716	UniRef90_UPI00115C59C4	100	114	0	0	2	343	985	1098	4.74e-67	227	YSIRK-type signal peptide-containing protein n=1 Tax=Enterococcus faecalis TaxID=1351 RepID=UPI00115C59C4
A4059	k97_208716	UniRef90_UPI00115D8141	100	114	0	0	2	343	988	1101	4.74e-67	227	YSIRK-type signal peptide-containing protein n=1 Tax=Enterococcus faecalis TaxID=1351 RepID=UPI00115D8141
A4059	k97_208716	UniRef90_UPI00115E001F	100	114	0	0	2	343	1073	1186	4.74e-67	227	YSIRK-type signal peptide-containing protein n=2 Tax=Enterococcus TaxID=1350 RepID=UPI00115E001F
A4059	k97_208716	UniRef90_UPI00115E20AC	100	114	0	0	2	343	1072	1185	4.77e-67	227	YSIRK-type signal peptide-containing protein n=1 Tax=Enterococcus faecalis TaxID=1351 RepID=UPI00115E20AC
A4059	k97_208716	UniRef90_UPI00115E537D	100	114	0	0	2	343	988	1101	4.67e-67	227	YSIRK-type signal peptide-containing protein n=4 Tax=Enterococcus TaxID=1350 RepID=UPI00115E537D
A4059	k97_208716	UniRef90_UPI00115E782F	100	114	0	0	2	343	1072	1185	4.74e-67	227	YSIRK-type signal peptide-containing protein n=1 Tax=Enterococcus faecalis TaxID=1351 RepID=UPI00115E782F
A4059	k97_208716	UniRef90_UPI00115EBE18	99.1	114	1	0	2	343	1072	1185	6.5e-67	227	YSIRK-type signal peptide-containing protein n=3 Tax=Enterococcus faecalis TaxID=1351 RepID=UPI00115EBE18
A4059	k97_208716	UniRef90_UPI00115F449E	100	114	0	0	2	343	1038	1151	4.76e-67	227	YSIRK-type signal peptide-containing protein n=2 Tax=Enterococcus faecalis TaxID=1351 RepID=UPI00115F449E
A4059	k97_208716	UniRef90_UPI00115F44A3	100	114	0	0	2	343	1069	1182	4.47e-67	227	YSIRK-type signal peptide-containing protein n=2 Tax=Enterococcus TaxID=1350 RepID=UPI00115F44A3
A4059	k97_208716	UniRef90_UPI0012E15BB9	100	114	0	0	2	343	904	1017	4.47e-67	227	YSIRK-type signal peptide-containing protein n=3 Tax=Enterococcus faecalis TaxID=1351 RepID=UPI0012E15BB9
A4059	k97_208716	UniRef90_UPI0012E2E98A	100	114	0	0	2	343	904	1017	4.47e-67	227	YSIRK-type signal peptide-containing protein n=1 Tax=Enterococcus faecalis TaxID=1351 RepID=UPI0012E2E98A
A4059	k97_208716	UniRef90_UPI00141A37D2	100	114	0	0	2	343	1072	1185	4.78e-67	227	YSIRK-type signal peptide-containing protein n=5 Tax=Enterococcus faecalis TaxID=1351 RepID=UPI00141A37D2
A4059	k97_208716	UniRef90_UPI00145270B1	100	114	0	0	2	343	1072	1185	4.79e-67	227	YSIRK-type signal peptide-containing protein n=1 Tax=Enterococcus faecalis TaxID=1351 RepID=UPI00145270B1
A4059	k97_208716	UniRef90_UPI001784D61C	100	114	0	0	2	343	988	1101	4.67e-67	227	YSIRK-type signal peptide-containing protein n=1 Tax=Enterococcus faecalis TaxID=1351 RepID=UPI001784D61C
A4059	k97_208716	UniRef90_UPI00189DAD78	100	114	0	0	2	343	1017	1130	4.71e-67	227	YSIRK-type signal peptide-containing protein n=1 Tax=Enterococcus faecalis TaxID=1351 RepID=UPI00189DAD78
A4059	k97_128735	UniRef90_UPI0018CA2BF4	99.3	147	1	0	443	3	79	225	1.05e-97	296	LPXTG cell wall anchor domain-containing protein n=1 Tax=Enterococcus faecalis TaxID=1351 RepID=UPI0018CA2BF4
A4059	k97_128735	UniRef90_UPI0018CB33D5	100	147	0	0	443	3	917	1063	7.48e-93	299	YSIRK-type signal peptide-containing protein n=1 Tax=Enterococcus faecalis TaxID=1351 RepID=UPI0018CB33D5
A4061	k97_60042	UniRef90_A0A4Y9JM06	84	231	27	1	1	693	623	843	3.44e-112	362	YSIRK-type signal peptide-containing protein n=2 Tax=Streptococcus sp. LYSM12 TaxID=2558276 RepID=A0A4Y9JM06_9STRE
A4061	k97_94564	UniRef90_A0A7X3G9W1	95	199	10	0	604	8	33	231	2.18e-124	358	YSIRK signal domain/LPXTG anchor domain surface protein (Fragment) n=2 Tax=Streptococcus danieliae TaxID=747656 RepID=A0A7X3G9W1_9STRE
A4061	k97_165624	UniRef90_A0A7X3GBJ0	97	168	5	0	3	506	9	176	5.14e-103	306	Uncharacterized protein (Fragment) n=1 Tax=Streptococcus danieliae TaxID=747656 RepID=A0A7X3GBJ0_9STRE
A4061	k97_165624	UniRef90_A0A7X3KCM7	91.2	181	16	0	3	545	40	220	3.02e-104	309	LPXTG cell wall anchor domain-containing protein n=1 Tax=Streptococcus danieliae TaxID=747656 RepID=A0A7X3KCM7_9STRE
A4061	k97_214592	UniRef90_S5N770	94.6	3378	171	3	2397	12515	1	3373	0	5886	GRAM_POS_ANCHORING domain-containing protein n=15 Tax=Lactobacillus reuteri TaxID=1598 RepID=S5N770_LACRE
A4065	k97_133897	UniRef90_A0A2Z4VXN7	84.2	76	12	0	87	314	1617	1692	4.51e-34	132	YSIRK signal domain/LPXTG anchor domain surface protein n=9 Tax=Lactobacillaceae TaxID=33958 RepID=A0A2Z4VXN7_9LACO
A4065	k97_68900	UniRef90_A0A2Z4VXN7	89.5	133	14	0	3	401	1607	1739	5.69e-67	228	YSIRK signal domain/LPXTG anchor domain surface protein n=9 Tax=Lactobacillaceae TaxID=33958 RepID=A0A2Z4VXN7_9LACO
A4065	k97_79491	UniRef90_A0A2Z4W0W3	74.5	102	26	0	3	308	634	735	7.26e-38	143	GRAM_POS_ANCHORING domain-containing protein n=1 Tax=Ligilactobacillus murinus TaxID=1622 RepID=A0A2Z4W0W3_9LACO
A4065	k97_133897	UniRef90_A0A4S2E8R3	84.2	76	12	0	87	314	1301	1376	4.48e-34	132	YSIRK-type signal peptide-containing protein n=5 Tax=Ligilactobacillus murinus TaxID=1622 RepID=A0A4S2E8R3_9LACO
A4065	k97_95159	UniRef90_A0A4S2EA45	86.3	102	14	0	308	3	1128	1229	5.07e-50	178	YSIRK-type signal peptide-containing protein (Fragment) n=5 Tax=Ligilactobacillus murinus TaxID=1622 RepID=A0A4S2EA45_9LACO
A4065	k97_221190	UniRef90_A0A4S2ELE0	86.7	143	19	0	431	3	2150	2292	5.05e-70	237	YSIRK-type signal peptide-containing protein (Fragment) n=6 Tax=Ligilactobacillus murinus TaxID=1622 RepID=A0A4S2ELE0_9LACO
A4065	k97_72674	UniRef90_A0A4S2ELE0	91.1	123	11	0	1	369	1920	2042	2.13e-65	223	YSIRK-type signal peptide-containing protein (Fragment) n=6 Tax=Ligilactobacillus murinus TaxID=1622 RepID=A0A4S2ELE0_9LACO
A4065	k97_120669	UniRef90_A0A4V1PSF5	89.2	102	11	0	1	306	339	440	1.02e-52	186	LPXTG cell wall anchor domain-containing protein (Fragment) n=1 Tax=Ligilactobacillus murinus TaxID=1622 RepID=A0A4V1PSF5_9LACO
A4065	k97_221190	UniRef90_A0A4V1PSF5	86.7	143	19	0	431	3	613	755	4.63e-70	237	LPXTG cell wall anchor domain-containing protein (Fragment) n=1 Tax=Ligilactobacillus murinus TaxID=1622 RepID=A0A4V1PSF5_9LACO
A4065	k97_72674	UniRef90_A0A4V1PSF5	90.2	123	12	0	1	369	233	355	7.09e-65	221	LPXTG cell wall anchor domain-containing protein (Fragment) n=1 Tax=Ligilactobacillus murinus TaxID=1622 RepID=A0A4V1PSF5_9LACO
A4065	k97_133897	UniRef90_A0A4Y9HKG3	84.2	76	12	0	87	314	1301	1376	4.47e-34	132	YSIRK-type signal peptide-containing protein (Fragment) n=11 Tax=Ligilactobacillus murinus TaxID=1622 RepID=A0A4Y9HKG3_9LACO
A4065	k97_68900	UniRef90_A0A4Y9HKG3	89.5	133	14	0	3	401	1291	1423	5.61e-67	228	YSIRK-type signal peptide-containing protein (Fragment) n=11 Tax=Ligilactobacillus murinus TaxID=1622 RepID=A0A4Y9HKG3_9LACO
A4065	k97_120669	UniRef90_A0A4Y9HSE3	89.2	102	11	0	1	306	2201	2302	1.04e-52	186	YSIRK-type signal peptide-containing protein n=11 Tax=Ligilactobacillus murinus TaxID=1622 RepID=A0A4Y9HSE3_9LACO
A4065	k97_72674	UniRef90_A0A4Y9HSE3	90.2	123	12	0	1	369	2095	2217	7.39e-65	221	YSIRK-type signal peptide-containing protein n=11 Tax=Ligilactobacillus murinus TaxID=1622 RepID=A0A4Y9HSE3_9LACO
A4065	k97_95159	UniRef90_UPI00117A5A12	87.1	101	13	0	308	6	84	184	4.88e-51	178	LPXTG cell wall anchor domain-containing protein n=1 Tax=Ligilactobacillus murinus TaxID=1622 RepID=UPI00117A5A12
A4066	k97_75563	UniRef90_A0A2Z4W0W3	87.9	116	14	0	3	350	1229	1344	5.81e-56	196	GRAM_POS_ANCHORING domain-containing protein n=1 Tax=Ligilactobacillus murinus TaxID=1622 RepID=A0A2Z4W0W3_9LACO
A4066	k97_75563	UniRef90_A0A4Q1ZRB1	87.9	116	14	0	3	350	56	171	5.24e-62	196	YSIRK signal domain/LPXTG anchor domain surface protein (Fragment) n=2 Tax=Ligilactobacillus murinus TaxID=1622 RepID=A0A4Q1ZRB1_9LACO
A4066	k97_75563	UniRef90_A0A4Y9HK75	87.9	116	14	0	3	350	136	251	4.78e-60	197	YSIRK signal domain/LPXTG anchor domain surface protein (Fragment) n=1 Tax=Ligilactobacillus murinus TaxID=1622 RepID=A0A4Y9HK75_9LACO
A4066	k97_75563	UniRef90_A0A7X5KU63	87.9	116	14	0	3	350	1237	1352	5.77e-56	196	YSIRK-type signal peptide-containing protein n=4 Tax=Ligilactobacillus murinus TaxID=1622 RepID=A0A7X5KU63_9LACO
A4066	k97_75563	UniRef90_A0A7X5RV30	87.9	116	14	0	3	350	106	221	2.09e-58	196	LPXTG cell wall anchor domain-containing protein n=6 Tax=Ligilactobacillus murinus TaxID=1622 RepID=A0A7X5RV30_9LACO
A4083	k97_101778	UniRef90_A0A0R2AUX7	88.7	115	13	0	347	3	310	424	3.09e-59	203	GRAM_POS_ANCHORING domain-containing protein n=3 Tax=Ligilactobacillus murinus TaxID=1622 RepID=A0A0R2AUX7_9LACO
A4083	k97_101778	UniRef90_A0A4S2ELE0	89.6	115	12	0	347	3	2257	2371	4.44e-59	204	YSIRK-type signal peptide-containing protein (Fragment) n=6 Tax=Ligilactobacillus murinus TaxID=1622 RepID=A0A4S2ELE0_9LACO
A4083	k97_101778	UniRef90_A0A4V1PSF5	89.6	115	12	0	347	3	720	834	4.36e-59	204	LPXTG cell wall anchor domain-containing protein (Fragment) n=1 Tax=Ligilactobacillus murinus TaxID=1622 RepID=A0A4V1PSF5_9LACO
A4090	k97_202255	UniRef90_A0A347T8J5	100	2799	0	0	185	8581	1	2799	0	5409	YSIRK-type signal peptide-containing protein n=1 Tax=Lactobacillus reuteri TaxID=1598 RepID=A0A347T8J5_LACRE
A4090	k97_196422	UniRef90_A0A4V1PSF5	99.6	489	2	0	1	1467	467	955	0	950	LPXTG cell wall anchor domain-containing protein (Fragment) n=1 Tax=Ligilactobacillus murinus TaxID=1622 RepID=A0A4V1PSF5_9LACO
A4090	k97_129517	UniRef90_A0A4Y9JM06	92.5	173	13	0	3	521	845	1017	3.41e-92	302	YSIRK-type signal peptide-containing protein n=2 Tax=Streptococcus sp. LYSM12 TaxID=2558276 RepID=A0A4Y9JM06_9STRE
A4092	k97_134928	UniRef90_A0A2Z4W2P6	83.7	104	17	0	1	312	1941	2044	1.7e-48	174	GRAM_POS_ANCHORING domain-containing protein n=7 Tax=Lactobacillaceae TaxID=33958 RepID=A0A2Z4W2P6_9LACO
A4092	k97_134928	UniRef90_A0A4S2ELE0	84.5	103	16	0	1	309	2013	2115	5.85e-48	172	YSIRK-type signal peptide-containing protein (Fragment) n=6 Tax=Ligilactobacillus murinus TaxID=1622 RepID=A0A4S2ELE0_9LACO
A4092	k97_134928	UniRef90_A0A4V1PSF5	84.5	103	16	0	1	309	476	578	5.77e-48	172	LPXTG cell wall anchor domain-containing protein (Fragment) n=1 Tax=Ligilactobacillus murinus TaxID=1622 RepID=A0A4V1PSF5_9LACO
B3736	k97_21538	UniRef90_A0A5F0TWM6	92.3	155	11	1	1	465	813	966	4.14e-81	270	YSIRK-type signal peptide-containing protein n=1 Tax=Staphylococcus lentus TaxID=42858 RepID=A0A5F0TWM6_STALE
B3737	k97_203491	UniRef90_UPI001920A78D	89.9	148	13	1	5	448	581	726	4.16e-79	258	YSIRK-type signal peptide-containing protein n=1 Tax=Lactococcus garvieae TaxID=1363 RepID=UPI001920A78D
B3738	k97_111481	UniRef90_A0A352NDP6	97.6	583	14	0	3598	1850	152	734	0	1170	YSIRK signal domain/LPXTG anchor domain surface protein (Fragment) n=2 Tax=Lactococcus TaxID=1357 RepID=A0A352NDP6_LACSP
B3738	k97_211544	UniRef90_A0A7X5ME27	99.7	325	1	0	4177	3203	1	325	1.03e-212	629	LPXTG cell wall anchor domain-containing protein n=3 Tax=Ligilactobacillus murinus TaxID=1622 RepID=A0A7X5ME27_9LACO
B3738	k97_224314	UniRef90_UPI000B3C10C3	100	114	0	0	1	342	1049	1162	3.96e-68	230	YSIRK-type signal peptide-containing protein n=7 Tax=Enterococcus faecalis TaxID=1351 RepID=UPI000B3C10C3
B3738	k97_224314	UniRef90_UPI0018CA2BF4	100	114	0	0	1	342	47	160	2.18e-72	230	LPXTG cell wall anchor domain-containing protein n=1 Tax=Enterococcus faecalis TaxID=1351 RepID=UPI0018CA2BF4
B3740	k97_305601	UniRef90_A0A6B1XQ91	91.3	184	14	1	920	375	10	193	3.34e-101	316	IS3 family transposase n=12 Tax=Bacilli TaxID=91061 RepID=A0A6B1XQ91_ENTFL
B3740	k97_254229	UniRef90_UPI0012F964EE	100	75	0	0	773	997	1	75	2.92e-34	143	YSIRK-type signal peptide-containing protein n=4 Tax=Enterococcus faecalis TaxID=1351 RepID=UPI0012F964EE
B3740	k97_254229	UniRef90_UPI0018CB4452	100	75	0	0	773	997	1	75	1.66e-34	143	YSIRK-type signal peptide-containing protein n=2 Tax=Enterococcus faecalis TaxID=1351 RepID=UPI0018CB4452
B3740	k97_12030	UniRef90_UPI001920A78D	90.8	315	25	2	1023	79	540	850	1.99e-186	545	YSIRK-type signal peptide-containing protein n=1 Tax=Lactococcus garvieae TaxID=1363 RepID=UPI001920A78D
B3740	k97_198854	UniRef90_UPI001920A78D	85.1	269	34	2	5	811	317	579	1.21e-147	442	YSIRK-type signal peptide-containing protein n=1 Tax=Lactococcus garvieae TaxID=1363 RepID=UPI001920A78D
B3741	k97_76127	UniRef90_A0A2Z4VXN7	96.5	1594	55	0	1214	5995	1	1594	0	2885	YSIRK signal domain/LPXTG anchor domain surface protein n=9 Tax=Lactobacillaceae TaxID=33958 RepID=A0A2Z4VXN7_9LACO
B3741	k97_102584	UniRef90_A0A2Z4W0W3	91.9	221	18	0	1	663	2039	2259	1.81e-124	397	GRAM_POS_ANCHORING domain-containing protein n=1 Tax=Ligilactobacillus murinus TaxID=1622 RepID=A0A2Z4W0W3_9LACO
B3741	k97_210026	UniRef90_A0A4S2BPD4	81.2	4660	804	28	18844	4973	1	4623	0	6997	YSIRK-type signal peptide-containing protein n=1 Tax=Lactobacillus intestinalis TaxID=151781 RepID=A0A4S2BPD4_9LACO
B3741	k97_102584	UniRef90_A0A4S2E7E1	93.2	221	15	0	1	663	17	237	5.33e-138	400	LPXTG cell wall anchor domain-containing protein (Fragment) n=1 Tax=Ligilactobacillus murinus TaxID=1622 RepID=A0A4S2E7E1_9LACO
B3741	k97_86794	UniRef90_A0A7X5MHY5	98.6	634	9	0	2	1903	97	730	0	1126	LPXTG cell wall anchor domain-containing protein n=17 Tax=Ligilactobacillus murinus TaxID=1622 RepID=A0A7X5MHY5_9LACO
B3741	k97_102584	UniRef90_A0A7X5RXK0	92.8	221	16	0	1	663	716	936	3.55e-129	398	LPXTG cell wall anchor domain-containing protein n=8 Tax=Ligilactobacillus murinus TaxID=1622 RepID=A0A7X5RXK0_9LACO
B3741	k97_160453	UniRef90_UPI000B98A314	95.1	182	9	0	546	1	1079	1260	5.25e-107	345	YPDG domain-containing protein n=7 Tax=Lactobacillus taiwanensis TaxID=508451 RepID=UPI000B98A314
B3741	k97_160453	UniRef90_UPI000B98D4BF	95.1	182	9	0	546	1	945	1126	2.94e-107	345	YPDG domain-containing protein n=6 Tax=Lactobacillus taiwanensis TaxID=508451 RepID=UPI000B98D4BF
B3741	k97_186472	UniRef90_UPI000B98D4BF	99.4	333	2	0	3	1001	1172	1504	2.77e-227	673	YPDG domain-containing protein n=6 Tax=Lactobacillus taiwanensis TaxID=508451 RepID=UPI000B98D4BF
B3741	k97_160453	UniRef90_UPI00164AF8EE	95.1	182	9	0	546	1	473	654	1.03e-108	345	YPDG domain-containing protein n=1 Tax=Lactobacillus taiwanensis TaxID=508451 RepID=UPI00164AF8EE
B3741	k97_186472	UniRef90_UPI00164AF8EE	99.4	333	2	0	3	1001	700	1032	6.65e-232	673	YPDG domain-containing protein n=1 Tax=Lactobacillus taiwanensis TaxID=508451 RepID=UPI00164AF8EE
B3741	k97_168146	UniRef90_UPI0019246EF2	99.1	529	5	0	2701	1115	148	676	0	1047	Cna B-type domain-containing protein n=1 Tax=Lactococcus garvieae TaxID=1363 RepID=UPI0019246EF2
B3741	k97_160453	UniRef90_UPI001AEC2C9A	94.5	182	10	0	546	1	1079	1260	1.84e-106	343	YPDG domain-containing protein n=3 Tax=Lactobacillus taiwanensis TaxID=508451 RepID=UPI001AEC2C9A
B3742	k97_12165	UniRef90_A0A2Z4W0W3	83.5	109	18	0	2	328	2056	2164	1.27e-51	183	GRAM_POS_ANCHORING domain-containing protein n=1 Tax=Ligilactobacillus murinus TaxID=1622 RepID=A0A2Z4W0W3_9LACO
B3742	k97_12165	UniRef90_A0A7X5KU63	81.7	109	20	0	2	328	1682	1790	2.34e-51	182	YSIRK-type signal peptide-containing protein n=4 Tax=Ligilactobacillus murinus TaxID=1622 RepID=A0A7X5KU63_9LACO
B3742	k97_12165	UniRef90_A0A7X5KWS9	83.5	109	18	0	2	328	117	225	2.36e-56	183	YSIRK signal domain/LPXTG anchor domain surface protein n=1 Tax=Ligilactobacillus murinus TaxID=1622 RepID=A0A7X5KWS9_9LACO
B3742	k97_12165	UniRef90_A0A7X5RXK0	81.7	109	20	0	2	328	49	157	4.15e-51	181	LPXTG cell wall anchor domain-containing protein n=8 Tax=Ligilactobacillus murinus TaxID=1622 RepID=A0A7X5RXK0_9LACO
B3743	k97_36270	UniRef90_A0A3A9YAX1	88.6	2013	140	3	17529	11491	1	1924	0	3335	YSIRK-type signal peptide-containing protein n=12 Tax=Bacteria TaxID=2 RepID=A0A3A9YAX1_LACAI
B3744	k97_103996	UniRef90_A0A3A9YAX1	88.6	2013	140	3	17529	11491	1	1924	0	3335	YSIRK-type signal peptide-containing protein n=12 Tax=Bacteria TaxID=2 RepID=A0A3A9YAX1_LACAI
B3744	k97_159062	UniRef90_A0A4Y9HSE3	99.1	433	4	0	1301	3	1749	2181	2.24e-281	851	YSIRK-type signal peptide-containing protein n=11 Tax=Ligilactobacillus murinus TaxID=1622 RepID=A0A4Y9HSE3_9LACO
B3745	k97_164944	UniRef90_A0A352NDP6	98.2	874	16	0	2839	218	1	874	0	1599	YSIRK signal domain/LPXTG anchor domain surface protein (Fragment) n=2 Tax=Lactococcus TaxID=1357 RepID=A0A352NDP6_LACSP
X13013	k97_39938	UniRef90_A0A2Z4VXN7	81.3	112	21	0	1	336	1584	1695	7.38e-52	184	YSIRK signal domain/LPXTG anchor domain surface protein n=9 Tax=Lactobacillaceae TaxID=33958 RepID=A0A2Z4VXN7_9LACO
X13013	k97_39938	UniRef90_A0A4S2E8R3	80.4	112	22	0	1	336	1268	1379	2.53e-51	182	YSIRK-type signal peptide-containing protein n=5 Tax=Ligilactobacillus murinus TaxID=1622 RepID=A0A4S2E8R3_9LACO
X13013	k97_35616	UniRef90_A0A4S2EA45	87.1	139	18	0	19	435	1228	1366	2.71e-72	244	YSIRK-type signal peptide-containing protein (Fragment) n=5 Tax=Ligilactobacillus murinus TaxID=1622 RepID=A0A4S2EA45_9LACO
X13013	k97_78533	UniRef90_A0A4V1PSF5	89.1	129	14	0	1	387	343	471	8.56e-67	227	LPXTG cell wall anchor domain-containing protein (Fragment) n=1 Tax=Ligilactobacillus murinus TaxID=1622 RepID=A0A4V1PSF5_9LACO
X13013	k97_109159	UniRef90_A0A4Y9HKG3	88.7	106	12	0	2	319	1393	1498	2.25e-52	185	YSIRK-type signal peptide-containing protein (Fragment) n=11 Tax=Ligilactobacillus murinus TaxID=1622 RepID=A0A4Y9HKG3_9LACO
X13013	k97_39938	UniRef90_A0A4Y9HKG3	81.3	112	21	0	1	336	1268	1379	7.3e-52	184	YSIRK-type signal peptide-containing protein (Fragment) n=11 Tax=Ligilactobacillus murinus TaxID=1622 RepID=A0A4Y9HKG3_9LACO
X13094	k97_17711	UniRef90_A0A4S2EA45	78	100	22	0	2	301	1178	1277	5.02e-41	152	YSIRK-type signal peptide-containing protein (Fragment) n=5 Tax=Ligilactobacillus murinus TaxID=1622 RepID=A0A4S2EA45_9LACO
X13507	k97_47838	UniRef90_A0A1C5UHK7	89.8	874	89	0	47090	49711	1	874	0	1550	Pyruvate
X13507	k97_47838	UniRef90_A0A1C6FK12	89.5	869	91	0	47099	49705	3	871	0	1558	Pyruvate
X13507	k97_47838	UniRef90_A0A2N0UID8	92.4	874	66	0	47090	49711	1	874	0	1552	Pyruvate
X13507	k97_47838	UniRef90_A0A7X5CC83	80.1	971	193	0	39785	42697	1	971	0	1553	Insulinase family protein n=1 Tax=Lachnospiraceae bacterium TaxID=1898203 RepID=A0A7X5CC83_9FIRM
X13562	k97_60077	UniRef90_A0A4S2E5F2	94.4	107	6	0	1	321	143	249	1.04e-61	200	YSIRK signal domain/LPXTG anchor domain surface protein (Fragment) n=1 Tax=Ligilactobacillus murinus TaxID=1622 RepID=A0A4S2E5F2_9LACO
X13562	k97_60077	UniRef90_A0A7X5KU63	94.4	107	6	0	1	321	1167	1273	9.6e-58	200	YSIRK-type signal peptide-containing protein n=4 Tax=Ligilactobacillus murinus TaxID=1622 RepID=A0A7X5KU63_9LACO
X13563	k97_164649	UniRef90_A0A0R2B1S3	98.9	466	5	0	4180	2783	1	466	0	985	Sucrose-6-phosphate hydrolase n=15 Tax=Lactobacillaceae TaxID=33958 RepID=A0A0R2B1S3_9LACO
X13563	k97_164649	UniRef90_A0A4S2EE75	77.3	727	1	1	3	1691	11	737	0	983	LPXTG cell wall anchor domain-containing protein (Fragment) n=3 Tax=Ligilactobacillus murinus TaxID=1622 RepID=A0A4S2EE75_9LACO
X13565	k97_116814	UniRef90_A0A2Z4VXN7	96.8	1265	39	1	3794	3	1	1265	0	2276	YSIRK signal domain/LPXTG anchor domain surface protein n=9 Tax=Lactobacillaceae TaxID=33958 RepID=A0A2Z4VXN7_9LACO
X13565	k97_116814	UniRef90_A0A4S2E8R3	97.2	1265	35	1	3794	3	1	1265	0	2270	YSIRK-type signal peptide-containing protein n=5 Tax=Ligilactobacillus murinus TaxID=1622 RepID=A0A4S2E8R3_9LACO
X13565	k97_71998	UniRef90_A0A4V1PSF5	87.7	106	13	0	3	320	126	231	1.87e-53	188	LPXTG cell wall anchor domain-containing protein (Fragment) n=1 Tax=Ligilactobacillus murinus TaxID=1622 RepID=A0A4V1PSF5_9LACO
X13565	k97_116814	UniRef90_A0A4Y9HKG3	97.2	1265	35	1	3794	3	1	1265	0	2281	YSIRK-type signal peptide-containing protein (Fragment) n=11 Tax=Ligilactobacillus murinus TaxID=1622 RepID=A0A4Y9HKG3_9LACO
X13565	k97_30033	UniRef90_A0A4Y9HKG3	89.9	109	11	0	3	329	1353	1461	1.24e-56	197	YSIRK-type signal peptide-containing protein (Fragment) n=11 Tax=Ligilactobacillus murinus TaxID=1622 RepID=A0A4Y9HKG3_9LACO
X13565	k97_71998	UniRef90_A0A4Y9HSE3	87.7	106	13	0	3	320	1988	2093	1.91e-53	188	YSIRK-type signal peptide-containing protein n=11 Tax=Ligilactobacillus murinus TaxID=1622 RepID=A0A4Y9HSE3_9LACO
X13566	k97_72852	UniRef90_A0A0R2B0W7	72.7	143	39	0	2	430	45	187	4.41e-57	200	R28 protein n=4 Tax=Ligilactobacillus murinus TaxID=1622 RepID=A0A0R2B0W7_9LACO
X13566	k97_72852	UniRef90_A0A4S2EA45	74.1	143	33	1	2	430	1175	1313	5.66e-57	200	YSIRK-type signal peptide-containing protein (Fragment) n=5 Tax=Ligilactobacillus murinus TaxID=1622 RepID=A0A4S2EA45_9LACO
X13566	k97_169448	UniRef90_A0A4S2EE75	92.1	63	5	0	362	174	168	230	1.28e-27	115	LPXTG cell wall anchor domain-containing protein (Fragment) n=3 Tax=Ligilactobacillus murinus TaxID=1622 RepID=A0A4S2EE75_9LACO
X13566	k97_166924	UniRef90_A0A4V1PSF5	93.6	110	7	0	2	331	290	399	1.81e-61	211	LPXTG cell wall anchor domain-containing protein (Fragment) n=1 Tax=Ligilactobacillus murinus TaxID=1622 RepID=A0A4V1PSF5_9LACO
X13566	k97_166924	UniRef90_A0A4Y9HSE3	93.6	110	7	0	2	331	2152	2261	1.86e-61	211	YSIRK-type signal peptide-containing protein n=11 Tax=Ligilactobacillus murinus TaxID=1622 RepID=A0A4Y9HSE3_9LACO
X13567	k97_151916	UniRef90_A0A1C1ZZR3	99.5	1279	6	0	2960	6796	1	1279	0	2373	GRAM_POS_ANCHORING domain-containing protein n=13 Tax=Lactobacillus reuteri TaxID=1598 RepID=A0A1C1ZZR3_LACRE
X13567	k97_24343	UniRef90_A0A2Z4VXN7	88.8	188	21	0	1	564	1551	1738	1.23e-99	324	YSIRK signal domain/LPXTG anchor domain surface protein n=9 Tax=Lactobacillaceae TaxID=33958 RepID=A0A2Z4VXN7_9LACO
X13568	k97_198935	UniRef90_A0A0R2B0W7	79.1	129	27	0	4	390	26	154	3.17e-59	205	R28 protein n=4 Tax=Ligilactobacillus murinus TaxID=1622 RepID=A0A0R2B0W7_9LACO
X13568	k97_198935	UniRef90_A0A4S2EA45	79.8	129	26	0	4	390	1234	1362	1.11e-58	204	YSIRK-type signal peptide-containing protein (Fragment) n=5 Tax=Ligilactobacillus murinus TaxID=1622 RepID=A0A4S2EA45_9LACO
X13568	k97_198935	UniRef90_UPI00117A5A12	78.5	130	28	0	1	390	29	158	7.5e-61	205	LPXTG cell wall anchor domain-containing protein n=1 Tax=Ligilactobacillus murinus TaxID=1622 RepID=UPI00117A5A12
X13570	k97_12089	UniRef90_A0A2Z4VXN7	88	125	15	0	3	377	1651	1775	7.61e-67	227	YSIRK signal domain/LPXTG anchor domain surface protein n=9 Tax=Lactobacillaceae TaxID=33958 RepID=A0A2Z4VXN7_9LACO
X13570	k97_12089	UniRef90_A0A4S2E8R3	88	125	15	0	3	377	1256	1380	5.53e-67	228	YSIRK-type signal peptide-containing protein n=5 Tax=Ligilactobacillus murinus TaxID=1622 RepID=A0A4S2E8R3_9LACO
X13571	k97_115954	UniRef90_A0A5F0UYP8	60.7	1051	1	2	1	1917	496	1546	0	1061	YSIRK-type signal peptide-containing protein n=4 Tax=Enterococcus TaxID=1350 RepID=A0A5F0UYP8_ENTGA
X13571	k97_146263	UniRef90_A0A5F0UYP8	98.1	162	3	0	1	486	1082	1243	1.76e-97	316	YSIRK-type signal peptide-containing protein n=4 Tax=Enterococcus TaxID=1350 RepID=A0A5F0UYP8_ENTGA
X13572	k97_206008	UniRef90_A0A2Z4W0W3	90.1	121	12	0	2	364	1514	1634	1.32e-62	215	GRAM_POS_ANCHORING domain-containing protein n=1 Tax=Ligilactobacillus murinus TaxID=1622 RepID=A0A2Z4W0W3_9LACO
X13572	k97_207198	UniRef90_A0A2Z4W2P6	80.8	104	20	0	2	313	1954	2057	8.85e-44	160	GRAM_POS_ANCHORING domain-containing protein n=7 Tax=Lactobacillaceae TaxID=33958 RepID=A0A2Z4W2P6_9LACO
X13572	k97_211307	UniRef90_A0A2Z4W2P6	86.9	130	17	0	1	390	1780	1909	2.09e-65	223	GRAM_POS_ANCHORING domain-containing protein n=7 Tax=Lactobacillaceae TaxID=33958 RepID=A0A2Z4W2P6_9LACO
X13572	k97_206008	UniRef90_A0A4Q1ZRB1	90.1	121	12	0	2	364	37	157	3.2e-69	214	YSIRK signal domain/LPXTG anchor domain surface protein (Fragment) n=2 Tax=Ligilactobacillus murinus TaxID=1622 RepID=A0A4Q1ZRB1_9LACO
X13572	k97_95696	UniRef90_A0A4S2EA45	84.9	159	24	0	2	478	1212	1370	3.04e-81	270	YSIRK-type signal peptide-containing protein (Fragment) n=5 Tax=Ligilactobacillus murinus TaxID=1622 RepID=A0A4S2EA45_9LACO
X13572	k97_207198	UniRef90_A0A4S2ELE0	80.8	104	20	0	2	313	2251	2354	8.83e-44	160	YSIRK-type signal peptide-containing protein (Fragment) n=6 Tax=Ligilactobacillus murinus TaxID=1622 RepID=A0A4S2ELE0_9LACO
X13572	k97_207198	UniRef90_A0A4V1PSF5	80.8	104	20	0	2	313	714	817	8.71e-44	160	LPXTG cell wall anchor domain-containing protein (Fragment) n=1 Tax=Ligilactobacillus murinus TaxID=1622 RepID=A0A4V1PSF5_9LACO
X13572	k97_211307	UniRef90_A0A4V1PSF5	86.9	130	17	0	1	390	315	444	5.76e-66	225	LPXTG cell wall anchor domain-containing protein (Fragment) n=1 Tax=Ligilactobacillus murinus TaxID=1622 RepID=A0A4V1PSF5_9LACO
X13572	k97_206008	UniRef90_A0A4Y9HK75	90.1	121	12	0	2	364	117	237	2.96e-66	214	YSIRK signal domain/LPXTG anchor domain surface protein (Fragment) n=1 Tax=Ligilactobacillus murinus TaxID=1622 RepID=A0A4Y9HK75_9LACO
X13572	k97_211307	UniRef90_A0A4Y9HSE3	86.2	130	18	0	1	390	2177	2306	1.54e-65	224	YSIRK-type signal peptide-containing protein n=11 Tax=Ligilactobacillus murinus TaxID=1622 RepID=A0A4Y9HSE3_9LACO
X13572	k97_83507	UniRef90_A0A4Y9JM06	93.4	136	9	0	3	410	1095	1230	1.72e-71	241	YSIRK-type signal peptide-containing protein n=2 Tax=Streptococcus sp. LYSM12 TaxID=2558276 RepID=A0A4Y9JM06_9STRE
X13572	k97_206008	UniRef90_A0A7X5KU63	90.9	121	11	0	2	364	1520	1640	7.03e-63	216	YSIRK-type signal peptide-containing protein n=4 Tax=Ligilactobacillus murinus TaxID=1622 RepID=A0A7X5KU63_9LACO
X13572	k97_206008	UniRef90_A0A7X5KWS9	90.1	121	12	0	2	364	31	151	1.35e-68	214	YSIRK signal domain/LPXTG anchor domain surface protein n=1 Tax=Ligilactobacillus murinus TaxID=1622 RepID=A0A7X5KWS9_9LACO
X13572	k97_206008	UniRef90_A0A7X5RXK0	90.1	121	12	0	2	364	647	767	5e-63	216	LPXTG cell wall anchor domain-containing protein n=8 Tax=Ligilactobacillus murinus TaxID=1622 RepID=A0A7X5RXK0_9LACO
X13572	k97_207198	UniRef90_UPI00117ADD36	81.7	104	19	0	2	313	181	284	5.63e-44	160	LPXTG cell wall anchor domain-containing protein n=1 Tax=Ligilactobacillus murinus TaxID=1622 RepID=UPI00117ADD36
