# Supplementary material for: Sodium oligomannate disrupts the adherence of Ribhigh bacteria to gut epithelia to block SAA-triggered Th1 inflammation in 5XFAD transgenic mice
Source: Cell Discov. 2024 Nov 19;10:115. doi: 10.1038/s41421-024-00725-5 (PMC11573985; doi:10.1038/s41421-024-00725-5)
Supplement: Supplementary file 3 — Supplementary Table S2. Details of differences in Genomic Islands, prophages, Insertion Sequences, CAZyms and smBGCs of WT and Tg Lactobacillus murinus genomes [file 41421_2024_725_MOESM3_ESM.xlsx]

## Sheet: Genomic Island
STable 2. Details of differences in Genomic Islands, prophages, Insertion Sequences, CAZyms and smBGCs of WT and Tg Lactobacillus murinus genomes
1.Statistics of Genomic Islands (GI) in WT and Tg- L.m. genome
Sample Name	Numbers of Genomic Islands
Tg L.m.	16
WT L.m.	11
2.Details of Genomic Islands (GI) in WT and Tg- L.m. genome
Location	Island ID	Sample Name	Island Start	Island End	Length (bp)	Method	CDS No.
Chromosome	GI01	Tg L.m.	1032615	1037972	5357	IslandPath-DIMOB	8
Chromosome	GI02	Tg L.m.	1189825	1195136	5311	IslandPath-DIMOB	7
Chromosome	GI03	Tg L.m.	121248	140251	19003	IslandPath-DIMOB	9
Chromosome	GI04	Tg L.m.	1259912	1263730	3818	IslandPath-DIMOB	7
Chromosome	GI05	Tg L.m.	1363079	1391540	28461	IslandPath-DIMOB	41
Chromosome	GI06	Tg L.m.	1740609	1754774	14165	IslandPath-DIMOB	9
Chromosome	GI07	Tg L.m.	1844739	1855482	10743	IslandPath-DIMOB	10
Chromosome	GI08	Tg L.m.	1952245	1980347	28102	IslandPath-DIMOB	36
Chromosome	GI09	Tg L.m.	225824	243769	17945	IslandPath-DIMOB	9
Chromosome	GI10	Tg L.m.	23098	34506	11408	IslandPath-DIMOB	11
Chromosome	GI11	Tg L.m.	2310914	2316109	5195	IslandPath-DIMOB	8
Chromosome	GI12	Tg L.m.	491167	507877	16710	IslandPath-DIMOB	13
Chromosome	GI13	Tg L.m.	650194	677928	27734	IslandPath-DIMOB	10
Chromosome	GI14	Tg L.m.	811814	842971	31157	IslandPath-DIMOB	43
Chromosome	GI15	Tg L.m.	867781	877363	9582	IslandPath-DIMOB	12
Chromosome	GI16	Tg L.m.	964504	974370	9866	IslandPath-DIMOB	9
Chromosome	GI01	WT L.m.	1137728	1144701	6973	IslandPath-DIMOB	8
Chromosome	GI02	WT L.m.	1272982	1294410	21428	IslandPath-DIMOB	16
Chromosome	GI03	WT L.m.	143280	155587	12307	IslandPath-DIMOB	11
Chromosome	GI04	WT L.m.	1681857	1698308	16451	IslandPath-DIMOB	9
Chromosome	GI05	WT L.m.	1799359	1802865	3506	IslandPath-DIMOB	7
Chromosome	GI06	WT L.m.	1827268	1857133	29865	IslandPath-DIMOB	38
Chromosome	GI07	WT L.m.	1981864	1999770	17906	IslandPath-DIMOB	9
Chromosome	GI08	WT L.m.	2092895	2104832	11937	IslandPath-DIMOB	18
Chromosome	GI09	WT L.m.	2218846	2239937	21091	IslandPath-DIMOB	12
Chromosome	GI10	WT L.m.	700135	716038	15903	IslandPath-DIMOB	24
Chromosome	GI11	WT L.m.	98886	115914	17028	IslandPath-DIMOB	7
3.Details of genes associated with Genomic Islands (GI) in WT and Tg- L.m. genome
Location	Island ID	Sample Name	Gene ID	Gene Start	Gene End	Strand	NR Description
Chromosome	GI01	Tg L.m.	gene0999	1032615	1033568	+	DUF871 domain-containing protein
Chromosome	GI01	Tg L.m.	gene1000	1033763	1034749	+	Fic family protein
Chromosome	GI01	Tg L.m.	gene1001	1034842	1035309	+	DNA starvation/stationary phase protection protein
Chromosome	GI01	Tg L.m.	gene1002	1035479	1035868	+	hypothetical protein
Chromosome	GI01	Tg L.m.	gene1003	1037034	1035862	-	IS256 family transposase
Chromosome	GI01	Tg L.m.	gene1004	1037154	1037321	+	hypothetical protein
Chromosome	GI01	Tg L.m.	gene1005	1037318	1037497	+	hypothetical protein
Chromosome	GI01	Tg L.m.	gene1006	1037490	1037972	+	hypothetical protein
Chromosome	GI02	Tg L.m.	gene1147	1190118	1189825	-	hypothetical protein
Chromosome	GI02	Tg L.m.	gene1148	1190223	1190486	+	lipoprotein e(P4) family 5'-nucleotidase
Chromosome	GI02	Tg L.m.	gene1149	1190583	1191050	+	lipoprotein e(P4) family 5'-nucleotidase
Chromosome	GI02	Tg L.m.	gene1150	1191588	1191313	-	type II toxin-antitoxin system RelE/ParE family toxin
Chromosome	GI02	Tg L.m.	gene1151	1191806	1191585	-	hypothetical protein
Chromosome	GI02	Tg L.m.	gene1152	1193270	1192098	-	IS256 family transposase
Chromosome	GI02	Tg L.m.	gene1153	1193964	1195136	+	IS256 family transposase
Chromosome	GI03	Tg L.m.	gene0112	121248	122960	+	IS1182 family transposase
Chromosome	GI03	Tg L.m.	gene0113	123771	122902	-	YitT family protein
Chromosome	GI03	Tg L.m.	gene0114	123990	125162	+	IS256 family transposase
Chromosome	GI03	Tg L.m.	gene0115	125418	130523	+	YSIRK-type signal peptide-containing protein
Chromosome	GI03	Tg L.m.	gene0116	131090	137191	+	YSIRK-type signal peptide-containing protein
Chromosome	GI03	Tg L.m.	gene0117	137790	137317	-	universal stress protein
Chromosome	GI03	Tg L.m.	gene0118	138750	137863	-	CPBP family intramembrane metalloprotease
Chromosome	GI03	Tg L.m.	gene0119	139554	138808	-	deoxynucleoside kinase
Chromosome	GI03	Tg L.m.	gene0120	139775	140251	+	nucleoside 2-deoxyribosyltransferase
Chromosome	GI04	Tg L.m.	gene1218	1260223	1259912	-	hypothetical protein
Chromosome	GI04	Tg L.m.	gene1219	1260440	1260246	-	hypothetical protein
Chromosome	GI04	Tg L.m.	gene1220	1260961	1260623	-	hypothetical protein
Chromosome	GI04	Tg L.m.	gene1221	1261321	1261013	-	hypothetical protein
Chromosome	GI04	Tg L.m.	gene1222	1262688	1261321	-	hypothetical protein
Chromosome	GI04	Tg L.m.	gene1223	1263442	1262654	-	SPP1 family phage portal protein
Chromosome	GI04	Tg L.m.	gene1224	1263730	1263506	-	hypothetical protein
Chromosome	GI05	Tg L.m.	gene1322	1363417	1363079	-	hypothetical protein
Chromosome	GI05	Tg L.m.	gene1323	1363584	1363414	-	hypothetical protein
Chromosome	GI05	Tg L.m.	gene1324	1363969	1363589	-	hypothetical protein
Chromosome	GI05	Tg L.m.	gene1325	1365312	1363975	-	hypothetical protein
Chromosome	GI05	Tg L.m.	gene1326	1365885	1365325	-	hypothetical protein
Chromosome	GI05	Tg L.m.	gene1327	1367087	1365882	-	baseplate J/gp47 family protein
Chromosome	GI05	Tg L.m.	gene1328	1367430	1367080	-	DUF2634 domain-containing protein
Chromosome	GI05	Tg L.m.	gene1329	1367774	1367427	-	hypothetical protein
Chromosome	GI05	Tg L.m.	gene1330	1368427	1367774	-	hypothetical protein
Chromosome	GI05	Tg L.m.	gene1331	1368964	1368638	-	hypothetical protein
Chromosome	GI05	Tg L.m.	gene1332	1369521	1368964	-	LysM peptidoglycan-binding domain-containing protein
Chromosome	GI05	Tg L.m.	gene1333	1370875	1369721	-	IS200/IS605 family element transposase accessory protein TnpB
Chromosome	GI05	Tg L.m.	gene1334	1371485	1370817	-	IS607 family transposase
Chromosome	GI05	Tg L.m.	gene1335	1376718	1371586	-	hypothetical protein
Chromosome	GI05	Tg L.m.	gene1336	1376911	1376708	-	hypothetical protein
Chromosome	GI05	Tg L.m.	gene1337	1377227	1376892	-	hypothetical protein
Chromosome	GI05	Tg L.m.	gene1338	1377711	1377307	-	hypothetical protein
Chromosome	GI05	Tg L.m.	gene1339	1378753	1377725	-	DUF3383 family protein
Chromosome	GI05	Tg L.m.	gene1340	1379147	1378746	-	hypothetical protein
Chromosome	GI05	Tg L.m.	gene1341	1379574	1379122	-	hypothetical protein
Chromosome	GI05	Tg L.m.	gene1342	1380008	1379574	-	hypothetical protein
Chromosome	GI05	Tg L.m.	gene1343	1380498	1379998	-	LysM peptidoglycan-binding domain-containing protein
Chromosome	GI05	Tg L.m.	gene1344	1380860	1380510	-	hypothetical protein
Chromosome	GI05	Tg L.m.	gene1345	1381026	1380820	-	hypothetical protein
Chromosome	GI05	Tg L.m.	gene1346	1381985	1381026	-	N4-gp56 family major capsid protein
Chromosome	GI05	Tg L.m.	gene1347	1382598	1381999	-	DUF4355 domain-containing protein
Chromosome	GI05	Tg L.m.	gene1348	1383047	1382709	-	hypothetical protein
Chromosome	GI05	Tg L.m.	gene1349	1383309	1383091	-	hypothetical protein
Chromosome	GI05	Tg L.m.	gene1350	1384873	1383272	-	hypothetical protein
Chromosome	GI05	Tg L.m.	gene1351	1386254	1384821	-	SPP1 family phage portal protein
Chromosome	GI05	Tg L.m.	gene1352	1387555	1386254	-	PBSX family phage terminase large subunit
Chromosome	GI05	Tg L.m.	gene1353	1388099	1387533	-	terminase small subunit
Chromosome	GI05	Tg L.m.	gene1354	1388680	1388165	-	DUF2335 domain-containing protein
Chromosome	GI05	Tg L.m.	gene1355	1388864	1388661	-	hypothetical protein
Chromosome	GI05	Tg L.m.	gene1356	1389493	1389308	-	hypothetical protein
Chromosome	GI05	Tg L.m.	gene1357	1390384	1389938	-	ArpU family phage transcriptional regulator
Chromosome	GI05	Tg L.m.	gene1358	1390861	1390460	-	hypothetical protein
Chromosome	GI05	Tg L.m.	gene1359	1391049	1390858	-	hypothetical protein
Chromosome	GI05	Tg L.m.	gene1360	1391153	1391061	-	hypothetical protein
Chromosome	GI05	Tg L.m.	gene1361	1391540	1391157	-	helix-turn-helix transcriptional regulator
Chromosome	GI05	Tg L.m.	gene1362	1391625	1391524	-	-
Chromosome	GI06	Tg L.m.	gene1734	1740866	1740609	-	hypothetical protein
Chromosome	GI06	Tg L.m.	gene1735	1741396	1741827	+	helix-turn-helix transcriptional regulator
Chromosome	GI06	Tg L.m.	gene1736	1741918	1742397	+	ImmA/IrrE family metallo-endopeptidase
Chromosome	GI06	Tg L.m.	gene1737	1742689	1742441	-	MULTISPECIES: type B 50S ribosomal protein L31
Chromosome	GI06	Tg L.m.	gene1738	1750139	1742892	-	YSIRK-type signal peptide-containing protein
Chromosome	GI06	Tg L.m.	gene1739	1750701	1751228	+	helix-turn-helix domain-containing protein
Chromosome	GI06	Tg L.m.	gene1740	1751249	1752088	+	IS3 family transposase
Chromosome	GI06	Tg L.m.	gene1741	1753469	1752174	-	transcription termination factor Rho
Chromosome	GI06	Tg L.m.	gene1742	1754774	1753494	-	UDP-N-acetylglucosamine 1-carboxyvinyltransferase
Chromosome	GI07	Tg L.m.	gene1829	1845995	1844739	-	tyrosine--tRNA ligase
Chromosome	GI07	Tg L.m.	gene1830	1846103	1847065	+	IS30 family transposase
Chromosome	GI07	Tg L.m.	gene1831	1847803	1847357	-	transcriptional repressor
Chromosome	GI07	Tg L.m.	gene1832	1848507	1847920	-	metal-dependent hydrolase
Chromosome	GI07	Tg L.m.	gene1833	1851622	1848527	-	SMC family ATPase
Chromosome	GI07	Tg L.m.	gene1834	1852737	1851625	-	exonuclease SbcCD subunit D
Chromosome	GI07	Tg L.m.	gene1835	1853501	1852860	-	sugar O-acetyltransferase
Chromosome	GI07	Tg L.m.	gene1836	1854018	1853602	-	type II toxin-antitoxin system PemK/MazF family toxin
Chromosome	GI07	Tg L.m.	gene1837	1854295	1854044	-	hypothetical protein
Chromosome	GI07	Tg L.m.	gene1838	1855482	1854358	-	alanine racemase
Chromosome	GI08	Tg L.m.	gene1934	1952373	1952245	-	IS30 family transposase
Chromosome	GI08	Tg L.m.	gene1935	1953017	1952445	-	hypothetical protein
Chromosome	GI08	Tg L.m.	gene1936	1954449	1953157	-	preprotein translocase subunit SecY
Chromosome	GI08	Tg L.m.	gene1937	1954887	1954453	-	MULTISPECIES: 50S ribosomal protein L15
Chromosome	GI08	Tg L.m.	gene1938	1955105	1954923	-	MULTISPECIES: 50S ribosomal protein L30
Chromosome	GI08	Tg L.m.	gene1939	1955622	1955122	-	MULTISPECIES: 30S ribosomal protein S5
Chromosome	GI08	Tg L.m.	gene1940	1956000	1955644	-	MULTISPECIES: 50S ribosomal protein L18
Chromosome	GI08	Tg L.m.	gene1941	1956583	1956047	-	50S ribosomal protein L6
Chromosome	GI08	Tg L.m.	gene1942	1957013	1956615	-	30S ribosomal protein S8
Chromosome	GI08	Tg L.m.	gene1943	1957230	1957045	-	MULTISPECIES: type Z 30S ribosomal protein S14
Chromosome	GI08	Tg L.m.	gene1944	1957785	1957243	-	MULTISPECIES: 50S ribosomal protein L5
Chromosome	GI08	Tg L.m.	gene1945	1958031	1957810	-	MULTISPECIES: 50S ribosomal protein L24
Chromosome	GI08	Tg L.m.	gene1946	1958435	1958067	-	MULTISPECIES: 50S ribosomal protein L14
Chromosome	GI08	Tg L.m.	gene1947	1958766	1958500	-	MULTISPECIES: 30S ribosomal protein S17
Chromosome	GI08	Tg L.m.	gene1948	1958987	1958793	-	MULTISPECIES: 50S ribosomal protein L29
Chromosome	GI08	Tg L.m.	gene1949	1959408	1958977	-	MULTISPECIES: 50S ribosomal protein L16
Chromosome	GI08	Tg L.m.	gene1950	1960068	1959412	-	MULTISPECIES: 30S ribosomal protein S3
Chromosome	GI08	Tg L.m.	gene1951	1960429	1960082	-	MULTISPECIES: 50S ribosomal protein L22
Chromosome	GI08	Tg L.m.	gene1952	1960727	1960446	-	MULTISPECIES: 30S ribosomal protein S19
Chromosome	GI08	Tg L.m.	gene1953	1961614	1960781	-	MULTISPECIES: 50S ribosomal protein L2
Chromosome	GI08	Tg L.m.	gene1954	1961933	1961646	-	MULTISPECIES: 50S ribosomal protein L23
Chromosome	GI08	Tg L.m.	gene1955	1962556	1961933	-	MULTISPECIES: 50S ribosomal protein L4
Chromosome	GI08	Tg L.m.	gene1956	1963205	1962582	-	MULTISPECIES: 50S ribosomal protein L3
Chromosome	GI08	Tg L.m.	gene1957	1963555	1963247	-	MULTISPECIES: 30S ribosomal protein S10
Chromosome	GI08	Tg L.m.	gene1958	1963855	1964403	+	cysteine hydrolase
Chromosome	GI08	Tg L.m.	gene1959	1964553	1964383	-	hypothetical protein
Chromosome	GI08	Tg L.m.	gene1960	1964640	1965500	+	patatin family protein
Chromosome	GI08	Tg L.m.	gene1961	1967657	1965567	-	elongation factor G
Chromosome	GI08	Tg L.m.	gene1962	1968231	1967761	-	MULTISPECIES: 30S ribosomal protein S7
Chromosome	GI08	Tg L.m.	gene1963	1968713	1968300	-	MULTISPECIES: 30S ribosomal protein S12
Chromosome	GI08	Tg L.m.	gene1964	1968999	1969676	+	prepilin peptidase
Chromosome	GI08	Tg L.m.	gene1965	1969872	1970984	+	IS110 family transposase
Chromosome	GI08	Tg L.m.	gene1966	1971292	1972260	+	hypothetical protein
Chromosome	GI08	Tg L.m.	gene1967	1975990	1972319	-	DNA-directed RNA polymerase subunit beta'
Chromosome	GI08	Tg L.m.	gene1968	1979643	1976032	-	DNA-directed RNA polymerase subunit beta
Chromosome	GI08	Tg L.m.	gene1969	1980347	1979958	-	protein-export chaperone SecB
Chromosome	GI09	Tg L.m.	gene0211	225824	226672	+	DegV family EDD domain-containing protein
Chromosome	GI09	Tg L.m.	gene0212	227566	226802	-	3-oxoacyl-ACP reductase
Chromosome	GI09	Tg L.m.	gene0213	227793	227566	-	DUF2829 domain-containing protein
Chromosome	GI09	Tg L.m.	gene0214	228296	227808	-	QueT transporter family protein
Chromosome	GI09	Tg L.m.	gene0215	228495	231518	+	hypothetical protein
Chromosome	GI09	Tg L.m.	gene0216	233321	232149	-	IS256 family transposase
Chromosome	GI09	Tg L.m.	gene0217	233480	242086	+	LPXTG cell wall anchor domain-containing protein
Chromosome	GI09	Tg L.m.	gene0218	242208	242921	+	helix-turn-helix domain-containing protein
Chromosome	GI09	Tg L.m.	gene0219	242951	243769	+	integrase
Chromosome	GI10	Tg L.m.	gene0025	23098	23835	+	hypothetical protein
Chromosome	GI10	Tg L.m.	gene0026	23932	25104	+	IS256 family transposase
Chromosome	GI10	Tg L.m.	gene0027	25158	28295	+	amino acid adenylation domain-containing protein
Chromosome	GI10	Tg L.m.	gene0028	28282	28710	+	hypothetical protein
Chromosome	GI10	Tg L.m.	gene0029	28814	29350	+	4'-phosphopantetheinyl transferase superfamily protein
Chromosome	GI10	Tg L.m.	gene0030	30083	29457	-	helix-turn-helix domain-containing protein
Chromosome	GI10	Tg L.m.	gene0031	30230	30436	+	hypothetical protein
Chromosome	GI10	Tg L.m.	gene0032	30433	30687	+	hypothetical protein
Chromosome	GI10	Tg L.m.	gene0033	30758	32842	+	DUF1906 domain-containing protein
Chromosome	GI10	Tg L.m.	gene0034	33763	32945	-	integrase
Chromosome	GI10	Tg L.m.	gene0035	34506	33793	-	helix-turn-helix domain-containing protein
Chromosome	GI11	Tg L.m.	gene2291	2310914	2311150	+	DUF2922 domain-containing protein
Chromosome	GI11	Tg L.m.	gene2292	2312000	2311350	-	IS30 family transposase
Chromosome	GI11	Tg L.m.	gene2293	2312311	2312054	-	IS30 family transposase
Chromosome	GI11	Tg L.m.	gene2294	2312586	2312383	-	bacteriocin leader domain-containing protein
Chromosome	GI11	Tg L.m.	gene2295	2312839	2312576	-	bacteriocin
Chromosome	GI11	Tg L.m.	gene2296	2313123	2314397	+	GHKL domain-containing protein
Chromosome	GI11	Tg L.m.	gene2297	2314400	2315206	+	LytTR family transcriptional regulator DNA-binding domain-containing protein
Chromosome	GI11	Tg L.m.	gene2298	2316109	2315270	-	IS3 family transposase
Chromosome	GI12	Tg L.m.	gene0461	491167	491562	+	Mini-ribonuclease 3
Chromosome	GI12	Tg L.m.	gene0462	491562	492302	+	23S rRNA (guanosine(2251)-2'-O)-methyltransferase RlmB
Chromosome	GI12	Tg L.m.	gene0463	492305	492826	+	NYN domain-containing protein
Chromosome	GI12	Tg L.m.	gene0464	494071	492884	-	YSIRK-targeted surface antigen transcriptional regulator
Chromosome	GI12	Tg L.m.	gene0465	494343	502352	+	MucBP domain-containing protein
Chromosome	GI12	Tg L.m.	gene0466	503251	502412	-	hypothetical protein
Chromosome	GI12	Tg L.m.	gene0467	503799	503272	-	helix-turn-helix domain-containing protein
Chromosome	GI12	Tg L.m.	gene0468	504070	505431	+	FAD-dependent oxidoreductase
Chromosome	GI12	Tg L.m.	gene0469	505421	506122	+	hypothetical protein
Chromosome	GI12	Tg L.m.	gene0470	506140	506805	+	class A sortase
Chromosome	GI12	Tg L.m.	gene0471	506865	507014	+	MULTISPECIES: 50S ribosomal protein L33
Chromosome	GI12	Tg L.m.	gene0472	507036	507203	+	MULTISPECIES: preprotein translocase subunit SecE
Chromosome	GI12	Tg L.m.	gene0473	507326	507877	+	transcription termination/antitermination protein NusG
Chromosome	GI13	Tg L.m.	gene0612	650194	651015	+	MucBP domain-containing protein
Chromosome	GI13	Tg L.m.	gene0613	651035	651217	+	hypothetical protein
Chromosome	GI13	Tg L.m.	gene0614	651237	652091	+	enhanced serine sensitivity protein SseB C-terminal domain-containing protein
Chromosome	GI13	Tg L.m.	gene0615	652104	652286	+	hypothetical protein
Chromosome	GI13	Tg L.m.	gene0616	652302	667091	+	KxYKxGKxW signal peptide domain-containing protein
Chromosome	GI13	Tg L.m.	gene0617	667179	673685	+	KxYKxGKxW signal peptide domain-containing protein
Chromosome	GI13	Tg L.m.	gene0618	674714	673965	-	ATP-binding cassette domain-containing protein
Chromosome	GI13	Tg L.m.	gene0619	675607	674711	-	MULTISPECIES: branched-chain amino acid ABC transporter permease
Chromosome	GI13	Tg L.m.	gene0620	676593	675604	-	ABC transporter substrate-binding protein
Chromosome	GI13	Tg L.m.	gene0621	677401	677928	+	helix-turn-helix domain-containing protein
Chromosome	GI14	Tg L.m.	gene0772	811814	812158	+	hypothetical protein
Chromosome	GI14	Tg L.m.	gene0773	812172	812441	+	YwqI/YxiC family protein
Chromosome	GI14	Tg L.m.	gene0774	812447	814168	+	hypothetical protein
Chromosome	GI14	Tg L.m.	gene0775	814194	814799	+	hypothetical protein
Chromosome	GI14	Tg L.m.	gene0776	814931	815530	+	hypothetical protein
Chromosome	GI14	Tg L.m.	gene0777	815663	816280	+	hypothetical protein
Chromosome	GI14	Tg L.m.	gene0778	816316	816897	+	hypothetical protein
Chromosome	GI14	Tg L.m.	gene0779	816973	818694	+	hypothetical protein
Chromosome	GI14	Tg L.m.	gene0780	818720	819328	+	hypothetical protein
Chromosome	GI14	Tg L.m.	gene0781	819435	820067	+	hypothetical protein
Chromosome	GI14	Tg L.m.	gene0782	820139	821173	+	type VII secretion protein EssC
Chromosome	GI14	Tg L.m.	gene0783	821177	821617	+	hypothetical protein
Chromosome	GI14	Tg L.m.	gene0784	821630	822286	+	DUF4176 domain-containing protein
Chromosome	GI14	Tg L.m.	gene0785	822276	823877	+	hypothetical protein
Chromosome	GI14	Tg L.m.	gene0786	823974	825146	+	IS256 family transposase
Chromosome	GI14	Tg L.m.	gene0787	825268	825948	+	hypothetical protein
Chromosome	GI14	Tg L.m.	gene0788	825945	826388	+	hypothetical protein
Chromosome	GI14	Tg L.m.	gene0789	826399	826872	+	DUF5085 family protein
Chromosome	GI14	Tg L.m.	gene0790	826873	827139	+	hypothetical protein
Chromosome	GI14	Tg L.m.	gene0791	827155	827760	+	hypothetical protein
Chromosome	GI14	Tg L.m.	gene0792	827893	828504	+	hypothetical protein
Chromosome	GI14	Tg L.m.	gene0793	828621	829238	+	hypothetical protein
Chromosome	GI14	Tg L.m.	gene0794	829274	829783	+	hypothetical protein
Chromosome	GI14	Tg L.m.	gene0795	830747	829785	-	IS30 family transposase
Chromosome	GI14	Tg L.m.	gene0796	831005	831988	+	hypothetical protein
Chromosome	GI14	Tg L.m.	gene0797	832048	832725	+	hypothetical protein
Chromosome	GI14	Tg L.m.	gene0798	832751	833365	+	hypothetical protein
Chromosome	GI14	Tg L.m.	gene0799	833401	833979	+	hypothetical protein
Chromosome	GI14	Tg L.m.	gene0800	834051	834245	+	hypothetical protein
Chromosome	GI14	Tg L.m.	gene0801	834249	834890	+	hypothetical protein
Chromosome	GI14	Tg L.m.	gene0802	834887	835771	+	hypothetical protein
Chromosome	GI14	Tg L.m.	gene0803	835796	836401	+	hypothetical protein
Chromosome	GI14	Tg L.m.	gene0804	836466	837071	+	hypothetical protein
Chromosome	GI14	Tg L.m.	gene0805	837136	837741	+	hypothetical protein
Chromosome	GI14	Tg L.m.	gene0806	837806	838405	+	hypothetical protein
Chromosome	GI14	Tg L.m.	gene0807	838609	838953	+	hypothetical protein
Chromosome	GI14	Tg L.m.	gene0808	838925	839605	+	hypothetical protein
Chromosome	GI14	Tg L.m.	gene0809	839592	839738	+	hypothetical protein
Chromosome	GI14	Tg L.m.	gene0810	839844	840827	+	hypothetical protein
Chromosome	GI14	Tg L.m.	gene0811	840829	841257	+	hypothetical protein
Chromosome	GI14	Tg L.m.	gene0812	841261	841353	+	hypothetical protein
Chromosome	GI14	Tg L.m.	gene0813	841532	841882	+	hypothetical protein
Chromosome	GI14	Tg L.m.	gene0814	842971	842267	-	glutamine amidotransferase
Chromosome	GI15	Tg L.m.	gene0843	867781	868119	+	ATP-binding cassette domain-containing protein
Chromosome	GI15	Tg L.m.	gene0844	868186	868305	+	IS30 family transposase
Chromosome	GI15	Tg L.m.	gene0845	869515	868343	-	IS256 family transposase
Chromosome	GI15	Tg L.m.	gene0846	869939	869601	-	Replication protein RepB
Chromosome	GI15	Tg L.m.	gene0847	870745	870140	-	hypothetical protein
Chromosome	GI15	Tg L.m.	gene0848	871842	870742	-	DNA translocase FtsK
Chromosome	GI15	Tg L.m.	gene0849	872162	871842	-	hypothetical protein
Chromosome	GI15	Tg L.m.	gene0850	873716	872604	-	IS110 family transposase
Chromosome	GI15	Tg L.m.	gene0851	874171	873932	-	hypothetical protein
Chromosome	GI15	Tg L.m.	gene0852	874380	874186	-	hypothetical protein
Chromosome	GI15	Tg L.m.	gene0853	875262	874708	-	hypothetical protein
Chromosome	GI15	Tg L.m.	gene0854	876191	877363	+	IS256 family transposase
Chromosome	GI16	Tg L.m.	gene0942	964504	965190	+	helix-turn-helix domain-containing protein
Chromosome	GI16	Tg L.m.	gene0943	965277	966071	+	hypothetical protein
Chromosome	GI16	Tg L.m.	gene0944	966219	967991	+	IS1182 family transposase
Chromosome	GI16	Tg L.m.	gene0945	968137	967883	-	MULTISPECIES: 30S ribosomal protein S20
Chromosome	GI16	Tg L.m.	gene0946	968411	968680	+	MULTISPECIES: 30S ribosomal protein S15
Chromosome	GI16	Tg L.m.	gene0947	968859	970568	+	ribonuclease J
Chromosome	GI16	Tg L.m.	gene0948	970638	971522	+	hypothetical protein
Chromosome	GI16	Tg L.m.	gene0949	971728	972915	+	elongation factor Tu
Chromosome	GI16	Tg L.m.	gene0950	973084	974370	+	trigger factor
Chromosome	GI01	WT L.m.	gene1154	1138450	1137728	-	IS30 family transposase
Chromosome	GI01	WT L.m.	gene1155	1138833	1139795	+	IS30 family transposase
Chromosome	GI01	WT L.m.	gene1156	1140397	1141110	+	ABC transporter ATP-binding protein
Chromosome	GI01	WT L.m.	gene1157	1141064	1142446	+	hypothetical protein
Chromosome	GI01	WT L.m.	gene1158	1142439	1142705	+	hypothetical protein
Chromosome	GI01	WT L.m.	gene1159	1142705	1142857	+	-
Chromosome	GI01	WT L.m.	gene1160	1144208	1144429	+	hypothetical protein
Chromosome	GI01	WT L.m.	gene1161	1144426	1144701	+	type II toxin-antitoxin system RelE/ParE family toxin
Chromosome	GI02	WT L.m.	gene1281	1272982	1273881	+	tyrosine-type recombinase/integrase
Chromosome	GI02	WT L.m.	gene1282	1274221	1273853	-	recombinase family protein
Chromosome	GI02	WT L.m.	gene1283	1275792	1274242	-	hypothetical protein
Chromosome	GI02	WT L.m.	gene1284	1277422	1275785	-	MULTISPECIES: recombinase family protein
Chromosome	GI02	WT L.m.	gene1285	1279072	1277423	-	MULTISPECIES: recombinase family protein
Chromosome	GI02	WT L.m.	gene1286	1280303	1279440	-	MULTISPECIES: hypothetical protein
Chromosome	GI02	WT L.m.	gene1287	1281301	1280300	-	MULTISPECIES: ParB N-terminal domain-containing protein
Chromosome	GI02	WT L.m.	gene1288	1282570	1282127	-	MULTISPECIES: sigma-70 family RNA polymerase sigma factor
Chromosome	GI02	WT L.m.	gene1289	1284183	1283236	-	MULTISPECIES: site-specific integrase
Chromosome	GI02	WT L.m.	gene1290	1284241	1285485	+	restriction endonuclease subunit S
Chromosome	GI02	WT L.m.	gene1291	1285996	1285478	-	restriction endonuclease subunit S
Chromosome	GI02	WT L.m.	gene1292	1286316	1287464	+	hypothetical protein
Chromosome	GI02	WT L.m.	gene1293	1288680	1287457	-	restriction endonuclease subunit S
Chromosome	GI02	WT L.m.	gene1294	1290251	1288683	-	MULTISPECIES: type I restriction-modification system subunit M
Chromosome	GI02	WT L.m.	gene1295	1293031	1290266	-	MULTISPECIES: type I restriction endonuclease subunit R
Chromosome	GI02	WT L.m.	gene1296	1294410	1293694	-	MULTISPECIES: hypothetical protein
Chromosome	GI03	WT L.m.	gene0127	144119	143280	-	hypothetical protein
Chromosome	GI03	WT L.m.	gene0128	144667	144140	-	helix-turn-helix domain-containing protein
Chromosome	GI03	WT L.m.	gene0129	146142	144751	-	amino acid permease
Chromosome	GI03	WT L.m.	gene0130	146550	147602	+	acyltransferase family protein
Chromosome	GI03	WT L.m.	gene0131	147749	149122	+	YfhO family protein
Chromosome	GI03	WT L.m.	gene0132	149125	150270	+	YfhO family protein
Chromosome	GI03	WT L.m.	gene0133	150283	151215	+	glycosyltransferase
Chromosome	GI03	WT L.m.	gene0134	151347	151727	+	GtrA family protein
Chromosome	GI03	WT L.m.	gene0135	151743	152900	+	hypothetical protein
Chromosome	GI03	WT L.m.	gene0136	153039	154154	+	UDP-galactopyranose mutase
Chromosome	GI03	WT L.m.	gene0137	154157	155587	+	flippase
Chromosome	GI04	WT L.m.	gene1681	1681857	1683308	+	ISL3 family transposase
Chromosome	GI04	WT L.m.	gene1689	1690352	1689096	-	tyrosine--tRNA ligase
Chromosome	GI04	WT L.m.	gene1690	1691086	1690640	-	transcriptional repressor
Chromosome	GI04	WT L.m.	gene1691	1691790	1691203	-	metal-dependent hydrolase
Chromosome	GI04	WT L.m.	gene1692	1694905	1691810	-	SMC family ATPase
Chromosome	GI04	WT L.m.	gene1693	1696020	1694908	-	exonuclease SbcCD subunit D
Chromosome	GI04	WT L.m.	gene1694	1696784	1696143	-	sugar O-acetyltransferase
Chromosome	GI04	WT L.m.	gene1695	1696921	1697448	+	helix-turn-helix domain-containing protein
Chromosome	GI04	WT L.m.	gene1696	1697469	1698308	+	IS3 family transposase
Chromosome	GI05	WT L.m.	gene1787	1799359	1799457	+	hypothetical protein
Chromosome	GI05	WT L.m.	gene1788	1799656	1800081	+	transporter
Chromosome	GI05	WT L.m.	gene1789	1800198	1800602	+	transporter
Chromosome	GI05	WT L.m.	gene1790	1800684	1800797	+	-
Chromosome	GI05	WT L.m.	gene1791	1801412	1800978	-	IS30 family transposase
Chromosome	GI05	WT L.m.	gene1792	1801949	1801491	-	IS30 family transposase
Chromosome	GI05	WT L.m.	gene1793	1802865	1802614	-	bacteriocin
Chromosome	GI06	WT L.m.	gene1822	1827840	1827268	-	hypothetical protein
Chromosome	GI06	WT L.m.	gene1823	1829272	1827980	-	preprotein translocase subunit SecY
Chromosome	GI06	WT L.m.	gene1824	1829710	1829276	-	MULTISPECIES: 50S ribosomal protein L15
Chromosome	GI06	WT L.m.	gene1825	1829928	1829746	-	MULTISPECIES: 50S ribosomal protein L30
Chromosome	GI06	WT L.m.	gene1826	1830445	1829945	-	MULTISPECIES: 30S ribosomal protein S5
Chromosome	GI06	WT L.m.	gene1827	1830823	1830467	-	MULTISPECIES: 50S ribosomal protein L18
Chromosome	GI06	WT L.m.	gene1828	1831406	1830870	-	50S ribosomal protein L6
Chromosome	GI06	WT L.m.	gene1829	1831836	1831438	-	30S ribosomal protein S8
Chromosome	GI06	WT L.m.	gene1830	1832053	1831868	-	MULTISPECIES: type Z 30S ribosomal protein S14
Chromosome	GI06	WT L.m.	gene1831	1832608	1832066	-	MULTISPECIES: 50S ribosomal protein L5
Chromosome	GI06	WT L.m.	gene1832	1832854	1832633	-	MULTISPECIES: 50S ribosomal protein L24
Chromosome	GI06	WT L.m.	gene1833	1833258	1832890	-	MULTISPECIES: 50S ribosomal protein L14
Chromosome	GI06	WT L.m.	gene1834	1833589	1833323	-	MULTISPECIES: 30S ribosomal protein S17
Chromosome	GI06	WT L.m.	gene1835	1833810	1833616	-	MULTISPECIES: 50S ribosomal protein L29
Chromosome	GI06	WT L.m.	gene1836	1834231	1833800	-	MULTISPECIES: 50S ribosomal protein L16
Chromosome	GI06	WT L.m.	gene1837	1834891	1834235	-	MULTISPECIES: 30S ribosomal protein S3
Chromosome	GI06	WT L.m.	gene1838	1835252	1834905	-	MULTISPECIES: 50S ribosomal protein L22
Chromosome	GI06	WT L.m.	gene1839	1835550	1835269	-	MULTISPECIES: 30S ribosomal protein S19
Chromosome	GI06	WT L.m.	gene1840	1836437	1835604	-	MULTISPECIES: 50S ribosomal protein L2
Chromosome	GI06	WT L.m.	gene1841	1836756	1836469	-	MULTISPECIES: 50S ribosomal protein L23
Chromosome	GI06	WT L.m.	gene1842	1837379	1836756	-	50S ribosomal protein L4
Chromosome	GI06	WT L.m.	gene1843	1838028	1837405	-	MULTISPECIES: 50S ribosomal protein L3
Chromosome	GI06	WT L.m.	gene1844	1838378	1838070	-	30S ribosomal protein S10
Chromosome	GI06	WT L.m.	gene1845	1838678	1839226	+	cysteine hydrolase
Chromosome	GI06	WT L.m.	gene1846	1839376	1839206	-	hypothetical protein
Chromosome	GI06	WT L.m.	gene1847	1839463	1840323	+	patatin family protein
Chromosome	GI06	WT L.m.	gene1848	1840426	1841139	+	helix-turn-helix domain-containing protein
Chromosome	GI06	WT L.m.	gene1849	1841169	1841987	+	integrase
Chromosome	GI06	WT L.m.	gene1850	1844156	1842066	-	MULTISPECIES: elongation factor G
Chromosome	GI06	WT L.m.	gene1851	1844730	1844260	-	MULTISPECIES: 30S ribosomal protein S7
Chromosome	GI06	WT L.m.	gene1852	1845212	1844799	-	MULTISPECIES: 30S ribosomal protein S12
Chromosome	GI06	WT L.m.	gene1853	1845498	1846175	+	prepilin peptidase
Chromosome	GI06	WT L.m.	gene1854	1846371	1847483	+	IS110 family transposase
Chromosome	GI06	WT L.m.	gene1855	1847791	1848759	+	hypothetical protein
Chromosome	GI06	WT L.m.	gene1856	1852489	1848818	-	DNA-directed RNA polymerase subunit beta'
Chromosome	GI06	WT L.m.	gene1857	1856142	1852531	-	DNA-directed RNA polymerase subunit beta
Chromosome	GI06	WT L.m.	gene1858	1856846	1856457	-	protein-export chaperone SecB
Chromosome	GI06	WT L.m.	gene1859	1857133	1856858	-	hypothetical protein
Chromosome	GI07	WT L.m.	gene1990	1981864	1983141	+	MFS transporter
Chromosome	GI07	WT L.m.	gene1991	1983703	1984794	+	IS605 OrfB family transposase
Chromosome	GI07	WT L.m.	gene1992	1984995	1986395	+	sucrose-6-phosphate hydrolase
Chromosome	GI07	WT L.m.	gene1993	1986438	1987415	+	LacI family DNA-binding transcriptional regulator
Chromosome	GI07	WT L.m.	gene1994	1994449	1987481	-	YSIRK-type signal peptide-containing protein
Chromosome	GI07	WT L.m.	gene1995	1996804	1995251	-	glutamine-hydrolyzing GMP synthase
Chromosome	GI07	WT L.m.	gene1996	1997861	1996941	-	type I pantothenate kinase
Chromosome	GI07	WT L.m.	gene1997	1997953	1998516	+	hypothetical protein
Chromosome	GI07	WT L.m.	gene1998	1999770	1998538	-	MFS transporter
Chromosome	GI08	WT L.m.	gene2088	2093041	2092895	-	hypothetical protein
Chromosome	GI08	WT L.m.	gene2089	2093189	2093055	-	hypothetical protein
Chromosome	GI08	WT L.m.	gene2090	2093412	2093173	-	hypothetical protein
Chromosome	GI08	WT L.m.	gene2091	2093553	2093425	-	hypothetical protein
Chromosome	GI08	WT L.m.	gene2092	2093704	2093567	-	hypothetical protein
Chromosome	GI08	WT L.m.	gene2093	2093927	2093688	-	hypothetical protein
Chromosome	GI08	WT L.m.	gene2094	2094247	2094119	-	hypothetical protein
Chromosome	GI08	WT L.m.	gene2095	2095606	2094380	-	aminotransferase class III-fold pyridoxal phosphate-dependent enzyme
Chromosome	GI08	WT L.m.	gene2096	2096239	2095622	-	hypothetical protein
Chromosome	GI08	WT L.m.	gene2097	2096411	2097583	+	IS256 family transposase
Chromosome	GI08	WT L.m.	gene2098	2097869	2097648	-	hypothetical protein
Chromosome	GI08	WT L.m.	gene2099	2098602	2097892	-	SDR family oxidoreductase
Chromosome	GI08	WT L.m.	gene2100	2099332	2098595	-	methyltransferase domain-containing protein
Chromosome	GI08	WT L.m.	gene2101	2100473	2099325	-	hypothetical protein
Chromosome	GI08	WT L.m.	gene2102	2101393	2100680	-	ABC transporter permease
Chromosome	GI08	WT L.m.	gene2103	2102231	2101386	-	ABC transporter ATP-binding protein
Chromosome	GI08	WT L.m.	gene2104	2104080	2102755	-	GHKL domain-containing protein
Chromosome	GI08	WT L.m.	gene2105	2104832	2104095	-	response regulator transcription factor
Chromosome	GI09	WT L.m.	gene2224	2220075	2218846	-	accessory Sec system protein translocase subunit SecY2
Chromosome	GI09	WT L.m.	gene2225	2220584	2220342	-	hypothetical protein
Chromosome	GI09	WT L.m.	gene2226	2220625	2221095	+	hypothetical protein
Chromosome	GI09	WT L.m.	gene2227	2222296	2223645	+	chordopoxvirus G3 family protein
Chromosome	GI09	WT L.m.	gene2228	2224534	2225883	+	chordopoxvirus G3 family protein
Chromosome	GI09	WT L.m.	gene2229	2226772	2228397	+	chordopoxvirus G3 family protein
Chromosome	GI09	WT L.m.	gene2230	2228482	2228835	+	hypothetical protein
Chromosome	GI09	WT L.m.	gene2231	2229736	2231727	+	chordopoxvirus G3 family protein
Chromosome	GI09	WT L.m.	gene2232	2232112	2234115	+	chordopoxvirus G3 family protein
Chromosome	GI09	WT L.m.	gene2233	2234578	2236320	+	chordopoxvirus G3 family protein
Chromosome	GI09	WT L.m.	gene2234	2237779	2238096	+	hypothetical protein
Chromosome	GI09	WT L.m.	gene2235	2239937	2238765	-	IS256 family transposase
Chromosome	GI10	WT L.m.	gene0681	700135	700479	+	hypothetical protein
Chromosome	GI10	WT L.m.	gene0682	700493	700762	+	YwqI/YxiC family protein
Chromosome	GI10	WT L.m.	gene0683	700768	702489	+	hypothetical protein
Chromosome	GI10	WT L.m.	gene0684	702515	703120	+	hypothetical protein
Chromosome	GI10	WT L.m.	gene0685	703253	703870	+	hypothetical protein
Chromosome	GI10	WT L.m.	gene0686	703906	704487	+	hypothetical protein
Chromosome	GI10	WT L.m.	gene0687	704563	704865	+	hypothetical protein
Chromosome	GI10	WT L.m.	gene0688	704873	705388	+	hypothetical protein
Chromosome	GI10	WT L.m.	gene0689	705424	706005	+	hypothetical protein
Chromosome	GI10	WT L.m.	gene0690	706081	707802	+	hypothetical protein
Chromosome	GI10	WT L.m.	gene0691	707828	708442	+	hypothetical protein
Chromosome	GI10	WT L.m.	gene0692	708478	709056	+	hypothetical protein
Chromosome	GI10	WT L.m.	gene0693	709128	709322	+	hypothetical protein
Chromosome	GI10	WT L.m.	gene0694	709326	709967	+	hypothetical protein
Chromosome	GI10	WT L.m.	gene0695	709964	710848	+	hypothetical protein
Chromosome	GI10	WT L.m.	gene0696	710873	711472	+	hypothetical protein
Chromosome	GI10	WT L.m.	gene0697	711676	712020	+	hypothetical protein
Chromosome	GI10	WT L.m.	gene0698	711992	712672	+	hypothetical protein
Chromosome	GI10	WT L.m.	gene0699	712659	712805	+	hypothetical protein
Chromosome	GI10	WT L.m.	gene0700	712911	713894	+	hypothetical protein
Chromosome	GI10	WT L.m.	gene0701	713896	714324	+	hypothetical protein
Chromosome	GI10	WT L.m.	gene0702	714328	714420	+	hypothetical protein
Chromosome	GI10	WT L.m.	gene0703	714599	714949	+	hypothetical protein
Chromosome	GI10	WT L.m.	gene0704	716038	715334	-	hypothetical protein
Chromosome	GI11	WT L.m.	gene0093	101409	100540	-	YitT family protein
Chromosome	GI11	WT L.m.	gene0094	101628	102800	+	IS256 family transposase
Chromosome	GI11	WT L.m.	gene0095	103056	107687	+	YSIRK-type signal peptide-containing protein
Chromosome	GI11	WT L.m.	gene0096	108254	114355	+	YSIRK-type signal peptide-containing protein
Chromosome	GI11	WT L.m.	gene0097	114954	114481	-	universal stress protein
Chromosome	GI11	WT L.m.	gene0098	115914	115027	-	CPBP family intramembrane metalloprotease
Chromosome	GI11	WT L.m.	gene0092	98886	100598	+	IS1182 family transposase

## Sheet: Predicted Prophages
STable 2. Details of differences in Genomic Islands, prophages, Insertion Sequences, CAZyms and smBGCs of WT and Tg Lactobacillus murinus genomes
1.Statistics of prophages in WT and Tg- L.m. genome
Sample Name	Prophage No.	Total Len (bp)
Tg L.m.	2	58836
WT L.m.	2	49242
2.Details of prophages in WT and Tg- L.m. genome
Prophage Map	Prophage ID	Sample Name	Location	Start	End	Length (bp)	CDS No.	Taxonomy	GC (%)
<div class="act_area"><a class=" chosen_type icon-btn icon-bar current" title="ÖùÐÎÍ¼" detail_id="618c07daff9a645320bfb233" location="Chromosome" ph_id="Ph01" specimen_id="Tg L.m." onclick="showTableChart(this)"></a></div>	Ph01	Tg L.m.	Chromosome	1360725	1406019	45295	65	Myoviridae	39.97
<div class="act_area"><a class=" chosen_type icon-btn icon-bar" title="ÖùÐÎÍ¼" detail_id="618c07daff9a645320bfb234" location="Chromosome" ph_id="Ph02" specimen_id="Tg L.m." onclick="showTableChart(this)"></a></div>	Ph02	Tg L.m.	Chromosome	1832455	1845995	13541	8	Siphoviridae	39.97
<div class="act_area"><a class=" chosen_type icon-btn icon-bar" title="ÖùÐÎÍ¼" detail_id="618c0838ff9a645320c0e52b" location="Chromosome" ph_id="Ph01" specimen_id="WT L.m." onclick="showTableChart(this)"></a></div>	Ph01	WT L.m.	Chromosome	950501	976856	26356	42	Siphoviridae	40
<div class="act_area"><a class=" chosen_type icon-btn icon-bar" title="ÖùÐÎÍ¼" detail_id="618c0838ff9a645320c0e52c" location="Chromosome" ph_id="Ph02" specimen_id="WT L.m." onclick="showTableChart(this)"></a></div>	Ph02	WT L.m.	Chromosome	1263111	1285996	22886	20	Siphoviridae	40
3.Details of genes associated with prophages in WT and Tg- L.m. genome
Location	Prophage ID	Sample Name	Gene ID	Strand	Start	End	Description
Chromosome	Ph01	Tg L.m.	gene1320	+	1360725	1361180	MULTISPECIES: IS200/IS605 family transposase
Chromosome	Ph01	Tg L.m.	gene1321	-	1361727	1363073	LysM peptidoglycan-binding domain-containing protein
Chromosome	Ph01	Tg L.m.	gene1322	-	1363079	1363417	hypothetical protein
Chromosome	Ph01	Tg L.m.	gene1323	-	1363414	1363584	hypothetical protein
Chromosome	Ph01	Tg L.m.	gene1324	-	1363589	1363969	hypothetical protein
Chromosome	Ph01	Tg L.m.	gene1325	-	1363975	1365312	hypothetical protein
Chromosome	Ph01	Tg L.m.	gene1326	-	1365325	1365885	hypothetical protein
Chromosome	Ph01	Tg L.m.	gene1327	-	1365882	1367087	baseplate J/gp47 family protein
Chromosome	Ph01	Tg L.m.	gene1328	-	1367080	1367430	DUF2634 domain-containing protein
Chromosome	Ph01	Tg L.m.	gene1329	-	1367427	1367774	hypothetical protein
Chromosome	Ph01	Tg L.m.	gene1330	-	1367774	1368427	hypothetical protein
Chromosome	Ph01	Tg L.m.	gene1331	-	1368638	1368964	hypothetical protein
Chromosome	Ph01	Tg L.m.	gene1332	-	1368964	1369521	LysM peptidoglycan-binding domain-containing protein
Chromosome	Ph01	Tg L.m.	gene1333	-	1369721	1370875	IS200/IS605 family element transposase accessory protein TnpB
Chromosome	Ph01	Tg L.m.	gene1334	-	1370817	1371485	IS607 family transposase
Chromosome	Ph01	Tg L.m.	gene1335	-	1371586	1376718	hypothetical protein
Chromosome	Ph01	Tg L.m.	gene1336	-	1376708	1376911	hypothetical protein
Chromosome	Ph01	Tg L.m.	gene1337	-	1376892	1377227	hypothetical protein
Chromosome	Ph01	Tg L.m.	gene1338	-	1377307	1377711	hypothetical protein
Chromosome	Ph01	Tg L.m.	gene1339	-	1377725	1378753	DUF3383 family protein
Chromosome	Ph01	Tg L.m.	gene1340	-	1378746	1379147	hypothetical protein
Chromosome	Ph01	Tg L.m.	gene1341	-	1379122	1379574	hypothetical protein
Chromosome	Ph01	Tg L.m.	gene1342	-	1379574	1380008	hypothetical protein
Chromosome	Ph01	Tg L.m.	gene1343	-	1379998	1380498	LysM peptidoglycan-binding domain-containing protein
Chromosome	Ph01	Tg L.m.	gene1344	-	1380510	1380860	hypothetical protein
Chromosome	Ph01	Tg L.m.	gene1345	-	1380820	1381026	hypothetical protein
Chromosome	Ph01	Tg L.m.	gene1346	-	1381026	1381985	N4-gp56 family major capsid protein
Chromosome	Ph01	Tg L.m.	gene1347	-	1381999	1382598	DUF4355 domain-containing protein
Chromosome	Ph01	Tg L.m.	gene1348	-	1382709	1383047	hypothetical protein
Chromosome	Ph01	Tg L.m.	gene1349	-	1383091	1383309	hypothetical protein
Chromosome	Ph01	Tg L.m.	gene1350	-	1383272	1384873	hypothetical protein
Chromosome	Ph01	Tg L.m.	gene1351	-	1384821	1386254	SPP1 family phage portal protein
Chromosome	Ph01	Tg L.m.	gene1352	-	1386254	1387555	PBSX family phage terminase large subunit
Chromosome	Ph01	Tg L.m.	gene1353	-	1387533	1388099	terminase small subunit
Chromosome	Ph01	Tg L.m.	gene1354	-	1388165	1388680	DUF2335 domain-containing protein
Chromosome	Ph01	Tg L.m.	gene1355	-	1388661	1388864	hypothetical protein
Chromosome	Ph01	Tg L.m.	gene1356	-	1389308	1389493	hypothetical protein
Chromosome	Ph01	Tg L.m.	gene1357	-	1389938	1390384	ArpU family phage transcriptional regulator
Chromosome	Ph01	Tg L.m.	gene1358	-	1390460	1390861	hypothetical protein
Chromosome	Ph01	Tg L.m.	gene1359	-	1390858	1391049	hypothetical protein
Chromosome	Ph01	Tg L.m.	gene1360	-	1391061	1391153	hypothetical protein
Chromosome	Ph01	Tg L.m.	gene1361	-	1391157	1391540	helix-turn-helix transcriptional regulator
Chromosome	Ph01	Tg L.m.	gene1362	-	1391524	1391625	-
Chromosome	Ph01	Tg L.m.	gene1363	-	1391702	1391953	hypothetical protein
Chromosome	Ph01	Tg L.m.	gene1364	-	1391956	1392348	RusA family crossover junction endodeoxyribonuclease
Chromosome	Ph01	Tg L.m.	gene1365	-	1392586	1394811	AAA family ATPase
Chromosome	Ph01	Tg L.m.	gene1366	-	1394815	1394994	hypothetical protein
Chromosome	Ph01	Tg L.m.	gene1367	-	1395153	1396733	DEAD/DEAH box helicase
Chromosome	Ph01	Tg L.m.	gene1368	-	1396745	1397488	hypothetical protein
Chromosome	Ph01	Tg L.m.	gene1369	-	1397494	1397916	hypothetical protein
Chromosome	Ph01	Tg L.m.	gene1370	-	1397929	1398558	hypothetical protein
Chromosome	Ph01	Tg L.m.	gene1371	-	1398570	1399688	ATP-binding protein
Chromosome	Ph01	Tg L.m.	gene1372	-	1399689	1400993	AAA family ATPase
Chromosome	Ph01	Tg L.m.	gene1373	-	1400983	1401096	hypothetical protein
Chromosome	Ph01	Tg L.m.	gene1374	-	1401168	1401347	hypothetical protein
Chromosome	Ph01	Tg L.m.	gene1375	-	1401354	1401536	helix-turn-helix transcriptional regulator
Chromosome	Ph01	Tg L.m.	gene1376	+	1401831	1402085	hypothetical protein
Chromosome	Ph01	Tg L.m.	gene1377	-	1402207	1402335	hypothetical protein
Chromosome	Ph01	Tg L.m.	gene1378	-	1402692	1403804	IS110 family transposase
Chromosome	Ph01	Tg L.m.	gene1379	-	1403910	1404143	hypothetical protein
Chromosome	Ph01	Tg L.m.	gene1380	-	1404157	1404348	hypothetical protein
Chromosome	Ph01	Tg L.m.	gene1381	+	1404409	1404678	DUF2513 domain-containing protein
Chromosome	Ph01	Tg L.m.	gene1382	-	1404611	1404937	hypothetical protein
Chromosome	Ph01	Tg L.m.	gene1383	-	1404952	1405782	ORF6N domain-containing protein
Chromosome	Ph01	Tg L.m.	gene1384	-	1405819	1406019	helix-turn-helix transcriptional regulator
Chromosome	Ph02	Tg L.m.	gene1815	-	1832455	1832901	hypothetical protein
Chromosome	Ph02	Tg L.m.	gene1816	-	1832898	1833197	hypothetical protein
Chromosome	Ph02	Tg L.m.	gene1817	-	1833170	1833679	hypothetical protein
Chromosome	Ph02	Tg L.m.	gene1818	+	1834085	1834666	sigma-70 family RNA polymerase sigma factor
Chromosome	Ph02	Tg L.m.	gene1819	+	1835151	1836323	IS256 family transposase
Chromosome	Ph02	Tg L.m.	gene1820	+	1836417	1837379	IS30 family transposase
Chromosome	Ph02	Tg L.m.	gene1821	+	1837500	1838951	ISL3 family transposase
Chromosome	Ph02	Tg L.m.	gene1829	-	1844739	1845995	tyrosine--tRNA ligase
Chromosome	Ph01	WT L.m.	gene0947	-	950501	950836	hypothetical protein
Chromosome	Ph01	WT L.m.	gene0948	-	950863	951681	integrase
Chromosome	Ph01	WT L.m.	gene0949	-	951711	952424	hypothetical protein
Chromosome	Ph01	WT L.m.	gene0950	-	952474	953067	hypothetical protein
Chromosome	Ph01	WT L.m.	gene0951	-	953201	953659	ImmA/IrrE family metallo-endopeptidase
Chromosome	Ph01	WT L.m.	gene0952	-	953668	954063	helix-turn-helix transcriptional regulator
Chromosome	Ph01	WT L.m.	gene0953	+	954570	954770	helix-turn-helix transcriptional regulator
Chromosome	Ph01	WT L.m.	gene0954	+	954807	955637	ORF6N domain-containing protein
Chromosome	Ph01	WT L.m.	gene0955	+	955652	955978	hypothetical protein
Chromosome	Ph01	WT L.m.	gene0956	-	955911	956180	DUF2513 domain-containing protein
Chromosome	Ph01	WT L.m.	gene0957	+	956241	956432	hypothetical protein
Chromosome	Ph01	WT L.m.	gene0958	+	956446	956682	hypothetical protein
Chromosome	Ph01	WT L.m.	gene0959	+	956685	956813	hypothetical protein
Chromosome	Ph01	WT L.m.	gene0960	-	956935	957189	hypothetical protein
Chromosome	Ph01	WT L.m.	gene0961	+	957484	957666	helix-turn-helix transcriptional regulator
Chromosome	Ph01	WT L.m.	gene0962	+	957673	957852	hypothetical protein
Chromosome	Ph01	WT L.m.	gene0963	+	957924	958037	hypothetical protein
Chromosome	Ph01	WT L.m.	gene0964	+	958027	959331	AAA family ATPase
Chromosome	Ph01	WT L.m.	gene0965	+	959332	960450	ATP-binding protein
Chromosome	Ph01	WT L.m.	gene0966	+	960462	961091	hypothetical protein
Chromosome	Ph01	WT L.m.	gene0967	+	961104	961526	hypothetical protein
Chromosome	Ph01	WT L.m.	gene0968	+	961532	962275	hypothetical protein
Chromosome	Ph01	WT L.m.	gene0969	+	962287	963867	DEAD/DEAH box helicase
Chromosome	Ph01	WT L.m.	gene0970	+	964026	964205	hypothetical protein
Chromosome	Ph01	WT L.m.	gene0971	+	964209	966434	AAA family ATPase
Chromosome	Ph01	WT L.m.	gene0972	+	966672	967064	RusA family crossover junction endodeoxyribonuclease
Chromosome	Ph01	WT L.m.	gene0973	+	967067	967318	hypothetical protein
Chromosome	Ph01	WT L.m.	gene0974	+	967395	967496	-
Chromosome	Ph01	WT L.m.	gene0975	+	967480	967863	helix-turn-helix transcriptional regulator
Chromosome	Ph01	WT L.m.	gene0976	+	967867	967959	hypothetical protein
Chromosome	Ph01	WT L.m.	gene0977	+	967971	968162	hypothetical protein
Chromosome	Ph01	WT L.m.	gene0978	+	968159	968560	hypothetical protein
Chromosome	Ph01	WT L.m.	gene0979	+	968636	969082	ArpU family phage transcriptional regulator
Chromosome	Ph01	WT L.m.	gene0980	+	969524	969709	hypothetical protein
Chromosome	Ph01	WT L.m.	gene0981	+	970153	970356	hypothetical protein
Chromosome	Ph01	WT L.m.	gene0982	+	970337	970852	DUF2335 domain-containing protein
Chromosome	Ph01	WT L.m.	gene0983	+	970910	971437	hypothetical protein
Chromosome	Ph01	WT L.m.	gene0984	+	971458	972297	IS3 family transposase
Chromosome	Ph01	WT L.m.	gene0985	+	972392	972958	terminase small subunit
Chromosome	Ph01	WT L.m.	gene0986	+	972936	974237	PBSX family phage terminase large subunit
Chromosome	Ph01	WT L.m.	gene0987	+	974237	975670	SPP1 family phage portal protein
Chromosome	Ph01	WT L.m.	gene0988	+	975618	976856	hypothetical protein
Chromosome	Ph02	WT L.m.	gene1272	+	1263111	1264283	IS256 family transposase
Chromosome	Ph02	WT L.m.	gene1273	-	1264738	1265019	helix-turn-helix transcriptional regulator
Chromosome	Ph02	WT L.m.	gene1274	-	1265006	1265371	type II toxin-antitoxin system RelE/ParE family toxin
Chromosome	Ph02	WT L.m.	gene1275	-	1265906	1266181	hypothetical protein
Chromosome	Ph02	WT L.m.	gene1276	-	1266121	1266441	hypothetical protein
Chromosome	Ph02	WT L.m.	gene1277	-	1266900	1267205	type I restriction enzyme, R subunit
Chromosome	Ph02	WT L.m.	gene1278	-	1267274	1269307	protease Lon-related BREX system protein BrxL
Chromosome	Ph02	WT L.m.	gene1279	-	1269319	1271856	BREX-1 system phosphatase PglZ type A
Chromosome	Ph02	WT L.m.	gene1280	-	1271853	1272800	hypothetical protein
Chromosome	Ph02	WT L.m.	gene1281	+	1272982	1273881	tyrosine-type recombinase/integrase
Chromosome	Ph02	WT L.m.	gene1282	-	1273853	1274221	recombinase family protein
Chromosome	Ph02	WT L.m.	gene1283	-	1274242	1275792	hypothetical protein
Chromosome	Ph02	WT L.m.	gene1284	-	1275785	1277422	MULTISPECIES: recombinase family protein
Chromosome	Ph02	WT L.m.	gene1285	-	1277423	1279072	MULTISPECIES: recombinase family protein
Chromosome	Ph02	WT L.m.	gene1286	-	1279440	1280303	MULTISPECIES: hypothetical protein
Chromosome	Ph02	WT L.m.	gene1287	-	1280300	1281301	MULTISPECIES: ParB N-terminal domain-containing protein
Chromosome	Ph02	WT L.m.	gene1288	-	1282127	1282570	MULTISPECIES: sigma-70 family RNA polymerase sigma factor
Chromosome	Ph02	WT L.m.	gene1289	-	1283236	1284183	MULTISPECIES: site-specific integrase
Chromosome	Ph02	WT L.m.	gene1290	+	1284241	1285485	restriction endonuclease subunit S
Chromosome	Ph02	WT L.m.	gene1291	-	1285478	1285996	restriction endonuclease subunit S

## Sheet: Insertion Sequences
STable 2. Details of differences in Genomic Islands, prophages, Insertion Sequences, CAZyms and smBGCs of WT and Tg Lactobacillus murinus genomes
1.Statistics of Insertion Sequences (IS) in WT and Tg- L.m. genome
Sample Name	Is No.
Tg L.m.	64
WT L.m.	38
2.Details of Insertion Sequences (IS) in WT and Tg- L.m. genome
Is ID	Location	Sample Name	IS Name	IS Family	Group	Type	Start	End	Length (bp)	Score	Evalue	CDS No.
IS001	Chromosome	Tg L.m.	IS1542	IS256	unknown	complete	14185	15501	1316	28	5.2e-126	1
IS002	Chromosome	Tg L.m.	-	IS3	IS150	complete	15989	17629	1640	38	7.2e-57	2
IS003	Chromosome	Tg L.m.	-	IS3	IS150	complete	46166	47806	1640	38	7.2e-57	2
IS004	Chromosome	Tg L.m.	IS1542	IS256	unknown	complete	60224	61540	1316	28	5.2e-126	1
IS005	Chromosome	Tg L.m.	IS1542	IS256	unknown	complete	75380	76696	1316	28	5.2e-126	1
IS006	Chromosome	Tg L.m.	-	IS3	IS150	complete	117169	118828	1659	34	6.5e-87	2
IS007	Chromosome	Tg L.m.	-	IS200IS605	IS605	partial	118891	120856	1965	0	6.8e-93	2
IS008	Chromosome	Tg L.m.	-	IS200IS605	IS605	partial	119357	118902	-455	0	8.3e-46	2
IS009	Chromosome	Tg L.m.	IS1542	IS256	unknown	complete	123893	125209	1316	28	5.2e-126	1
IS010	Chromosome	Tg L.m.	IS6770	IS30	unknown	complete	149986	151044	1058	40	4e-69	1
IS011	Chromosome	Tg L.m.	-	IS3	IS150	complete	242157	243797	1640	38	7.2e-57	2
IS012	Chromosome	Tg L.m.	-	IS200IS605	IS605	partial	308340	310350	2010	0	6.8e-93	2
IS013	Chromosome	Tg L.m.	-	IS200IS605	IS605	partial	308850	308395	-455	0	8.3e-46	2
IS014	Chromosome	Tg L.m.	-	IS3	IS150	complete	384909	386549	1640	38	7.2e-57	2
IS015	Chromosome	Tg L.m.	IS1542	IS256	unknown	complete	388078	389394	1316	28	5.2e-126	1
IS016	Chromosome	Tg L.m.	IS6770	IS30	unknown	complete	460051	461109	1058	36	4e-69	1
IS017	Chromosome	Tg L.m.	IS1542	IS256	unknown	complete	522999	524315	1316	28	5.2e-126	1
IS018	Chromosome	Tg L.m.	-	IS3	IS150	complete	610840	612310	1470	38	9.6e-89	2
IS019	Chromosome	Tg L.m.	-	IS3	IS150	complete	622901	624371	1470	38	9.6e-89	2
IS020	Chromosome	Tg L.m.	-	IS3	IS150	complete	647139	648609	1470	38	9.6e-89	2
IS021	Chromosome	Tg L.m.	-	IS30	unknown	partial	648610	649630	1020	0	4e-69	1
IS022	Chromosome	Tg L.m.	-	IS3	IS150	complete	677349	678819	1470	38	9.6e-89	2
IS023	Chromosome	Tg L.m.	-	IS3	IS150	complete	683886	685545	1659	34	6.5e-87	2
IS024	Chromosome	Tg L.m.	-	IS3	IS150	complete	702629	704099	1470	38	9.6e-89	2
IS025	Chromosome	Tg L.m.	IS1542	IS256	unknown	complete	720032	721348	1316	28	5.2e-126	1
IS026	Chromosome	Tg L.m.	IS1542	IS256	unknown	complete	787989	789305	1316	28	5.2e-126	1
IS027	Chromosome	Tg L.m.	IS1542	IS256	unknown	complete	876094	877410	1316	28	5.2e-126	1
IS028	Chromosome	Tg L.m.	-	IS3	IS150	complete	878605	880075	1470	38	9.6e-89	2
IS029	Chromosome	Tg L.m.	-	IS3	IS150	complete	888899	890369	1470	34	9.6e-89	3
IS030	Chromosome	Tg L.m.	-	IS3	IS150	complete	964445	966104	1659	22	6.5e-87	2
IS031	Chromosome	Tg L.m.	IS1542	IS256	unknown	complete	1010587	1011903	1316	28	5.2e-126	1
IS032	Chromosome	Tg L.m.	IS1542	IS256	unknown	complete	1063238	1064554	1316	24	5.2e-126	1
IS033	Chromosome	Tg L.m.	IS1542	IS256	unknown	complete	1071784	1073100	1316	28	5.2e-126	1
IS034	Chromosome	Tg L.m.	IS1542	IS256	unknown	complete	1104565	1105881	1316	28	5.2e-126	1
IS035	Chromosome	Tg L.m.	IS6770	IS30	unknown	complete	1164225	1165283	1058	36	4e-69	1
IS036	Chromosome	Tg L.m.	IS1542	IS256	unknown	complete	1193867	1195183	1316	28	5.2e-126	1
IS037	Chromosome	Tg L.m.	-	IS30	unknown	partial	1197910	1199251	1341	24	8.3e-45	1
IS038	Chromosome	Tg L.m.	-	IS3	IS150	complete	1213131	1214601	1470	38	9.6e-89	2
IS039	Chromosome	Tg L.m.	IS1542	IS256	unknown	complete	1223933	1225249	1316	28	5.2e-126	1
IS040	Chromosome	Tg L.m.	IS1542	IS256	unknown	complete	1302313	1303629	1316	28	5.2e-126	1
IS041	Chromosome	Tg L.m.	IS1542	IS256	unknown	complete	1346343	1347659	1316	28	5.2e-126	1
IS042	Chromosome	Tg L.m.	-	IS3	IS150	complete	1349225	1350695	1470	38	9.6e-89	2
IS043	Chromosome	Tg L.m.	IS6770	IS30	unknown	complete	1431344	1432402	1058	40	4e-69	1
IS044	Chromosome	Tg L.m.	-	IS3	IS150	complete	1459619	1461089	1470	38	9.6e-89	2
IS045	Chromosome	Tg L.m.	-	ISL3	unknown	partial	1503899	1505396	1497	14	1.3e-76	1
IS046	Chromosome	Tg L.m.	IS1542	IS256	unknown	complete	1531007	1532323	1316	28	5.2e-126	1
IS047	Chromosome	Tg L.m.	IS6770	IS30	unknown	complete	1532364	1533409	1045	36	4e-69	2
IS048	Chromosome	Tg L.m.	-	IS3	IS150	complete	1553480	1554950	1470	38	9.6e-89	2
IS049	Chromosome	Tg L.m.	IS1542	IS256	unknown	complete	1667543	1668859	1316	28	5.2e-126	1
IS050	Chromosome	Tg L.m.	IS1542	IS256	unknown	complete	1671993	1673309	1316	28	5.2e-126	1
IS051	Chromosome	Tg L.m.	-	IS3	IS150	complete	1750649	1752119	1470	38	9.6e-89	2
IS052	Chromosome	Tg L.m.	-	IS3	IS150	complete	1775651	1777121	1470	38	9.6e-89	2
IS053	Chromosome	Tg L.m.	IS1542	IS256	unknown	complete	1820453	1821769	1316	28	5.2e-126	1
IS054	Chromosome	Tg L.m.	IS1542	IS256	unknown	complete	1835054	1836370	1316	28	5.2e-126	1
IS055	Chromosome	Tg L.m.	-	IS30	unknown	partial	1836391	1837388	997	14	4e-69	1
IS056	Chromosome	Tg L.m.	IS6770	IS30	unknown	complete	1846020	1847078	1058	40	4e-69	1
IS057	Chromosome	Tg L.m.	IS1542	IS256	unknown	complete	1893194	1894510	1316	28	5.2e-126	1
IS058	Chromosome	Tg L.m.	IS6770	IS30	unknown	complete	1912396	1913454	1058	40	4e-69	1
IS059	Chromosome	Tg L.m.	-	IS3	IS150	complete	1934156	1935626	1470	38	9.6e-89	2
IS060	Chromosome	Tg L.m.	IS1542	IS256	unknown	complete	1986379	1987695	1316	28	5.2e-126	1
IS061	Chromosome	Tg L.m.	IS1542	IS256	unknown	complete	2007018	2008334	1316	28	5.2e-126	1
IS062	Chromosome	Tg L.m.	-	IS3	IS150	complete	2118589	2120248	1659	34	6.5e-87	2
IS063	Chromosome	Tg L.m.	IS1542	IS256	unknown	complete	2180700	2182016	1316	28	5.2e-126	1
IS064	Chromosome	Tg L.m.	IS6770	IS30	unknown	complete	2212835	2213892	1057	36	4e-69	2
IS065	Chromosome	Tg L.m.	-	IS3	IS150	complete	2224816	2226286	1470	38	9.6e-89	2
IS066	Chromosome	Tg L.m.	-	IS3	IS150	partial	2316709	2318298	1589	14	6.5e-87	2
IS001	Chromosome	WT L.m.	-	IS3	IS150	complete	12680	14320	1640	38	6.8e-57	2
IS002	Chromosome	WT L.m.	IS1542	IS256	unknown	complete	101531	102847	1316	28	5e-126	1
IS003	Chromosome	WT L.m.	IS6770	IS30	unknown	complete	186989	188047	1058	40	6e-69	1
IS004	Chromosome	WT L.m.	IS6770	IS30	unknown	complete	197559	198617	1058	36	6e-69	1
IS005	Chromosome	WT L.m.	IS6770	IS30	unknown	complete	224095	225153	1058	40	6e-69	1
IS006	Chromosome	WT L.m.	-	IS200IS605	IS605	partial	264393	266403	2010	0	6.5e-93	2
IS007	Chromosome	WT L.m.	-	IS200IS605	IS605	partial	264903	264448	-455	0	7.9e-46	2
IS008	Chromosome	WT L.m.	IS1542	IS256	unknown	complete	359259	360575	1316	28	5e-126	1
IS009	Chromosome	WT L.m.	IS6770	IS30	unknown	complete	403239	404297	1058	36	6e-69	1
IS010	Chromosome	WT L.m.	-	IS3	IS150	complete	552059	553529	1470	38	4.9e-89	2
IS011	Chromosome	WT L.m.	-	IS3	IS150	complete	752943	754413	1470	34	4.9e-89	3
IS012	Chromosome	WT L.m.	-	IS3	IS150	complete	895113	896583	1470	38	4.9e-89	2
IS013	Chromosome	WT L.m.	-	IS3	IS150	complete	970858	972328	1470	38	4.9e-89	2
IS014	Chromosome	WT L.m.	IS1542	IS256	unknown	complete	1029287	1030603	1316	28	5e-126	1
IS015	Chromosome	WT L.m.	IS6770	IS30	unknown	complete	1138750	1139808	1058	36	6e-69	1
IS016	Chromosome	WT L.m.	-	IS3	IS150	complete	1146899	1148369	1470	38	4.9e-89	2
IS017	Chromosome	WT L.m.	IS1542	IS256	unknown	complete	1221731	1223047	1316	28	5e-126	1
IS018	Chromosome	WT L.m.	IS1542	IS256	unknown	complete	1263014	1264330	1316	28	5e-126	1
IS019	Chromosome	WT L.m.	IS1542	IS256	unknown	complete	1305250	1306566	1316	28	5e-126	1
IS020	Chromosome	WT L.m.	IS6770	IS30	unknown	complete	1369683	1370741	1058	36	6e-69	2
IS021	Chromosome	WT L.m.	IS1542	IS256	unknown	complete	1372353	1373669	1316	28	5e-126	1
IS022	Chromosome	WT L.m.	IS6770	IS30	unknown	complete	1384671	1385716	1045	36	6e-69	2
IS023	Chromosome	WT L.m.	-	IS3	IS150	complete	1405787	1407257	1470	38	4.9e-89	2
IS024	Chromosome	WT L.m.	IS1542	IS256	unknown	complete	1516019	1517335	1316	28	5e-126	1
IS025	Chromosome	WT L.m.	IS6770	IS30	unknown	complete	1533013	1534071	1058	40	6e-69	1
IS026	Chromosome	WT L.m.	IS1542	IS256	unknown	complete	1609747	1611063	1316	28	5e-126	1
IS027	Chromosome	WT L.m.	IS1542	IS256	unknown	complete	1656733	1658049	1316	28	5e-126	1
IS028	Chromosome	WT L.m.	IS6770	IS30	unknown	complete	1660285	1661343	1058	40	6e-69	1
IS029	Chromosome	WT L.m.	-	IS3	IS150	complete	1696869	1698339	1470	38	4.9e-89	2
IS030	Chromosome	WT L.m.	-	IS3	IS150	partial	1772209	1773928	1719	0	6.2e-87	2
IS031	Chromosome	WT L.m.	-	IS3	IS150	complete	1840375	1842015	1640	38	6.8e-57	2
IS032	Chromosome	WT L.m.	-	IS110	IS1111	complete	1888317	1889877	1560	22	4.7e-69	1
IS033	Chromosome	WT L.m.	IS1542	IS256	unknown	complete	1905892	1907208	1316	28	5e-126	1
IS034	Chromosome	WT L.m.	-	IS3	IS150	partial	1942109	1943758	1649	14	6.2e-87	2
IS035	Chromosome	WT L.m.	-	IS200IS605	IS605	partial	1983146	1984984	1838	0	1e-62	1
IS036	Chromosome	WT L.m.	-	IS3	IS150	complete	2057019	2058489	1470	38	4.9e-89	2
IS037	Chromosome	WT L.m.	IS1542	IS256	unknown	complete	2096314	2097630	1316	28	5e-126	1
IS038	Chromosome	WT L.m.	IS6770	IS30	unknown	complete	2104861	2105919	1058	40	6e-69	1
IS039	Chromosome	WT L.m.	-	IS5	IS1031	partial	2158737	2159698	961	22	1e-10	1

## Sheet: CAZyme
STable 2. Details of differences in Genomic Islands, prophages, Insertion Sequences, CAZyms and smBGCs of WT and Tg Lactobacillus murinus genomes
1. Gene numbers of carbohydrate-active enzymes (CAZyme) in WT and Tg- L.m. genome
Class Definition	WT L.m.	Tg L.m.
Auxiliary Activities	2	2
Carbohydrate Esterases	10	11
Glycoside Hydrolases	22	25
Glycosyl Transferases	16	22
2. Details of carbohydrate-active enzymes (CAZyme) in WT and Tg- L.m. genome
Gene ID	Location	Sample Name	Family	Family Description	Class	Class Description	Coverage(%)	Evalue
gene0147	Chromosome	Tg L.m.	GH68	levansucrase (EC 2.4.1.10); beta-fructofuranosidase (EC 3.2.1.26); inulosucrase (EC 2.4.1.9).	GH	Glycoside Hydrolases	75	2.1e-146
gene0306	Chromosome	Tg L.m.	GH1	beta-glucosidase (EC 3.2.1.21); beta-galactosidase (EC 3.2.1.23); beta-mannosidase (EC 3.2.1.25); beta-glucuronidase (EC 3.2.1.31); beta-xylosidase (EC 3.2.1.37); beta-D-fucosidase (EC 3.2.1.38); phlorizin hydrolase (EC 3.2.1.62); exo-beta-1,4-glucanase (EC 3.2.1.74); 6-phospho-beta-galactosidase (EC 3.2.1.85); 6-phospho-beta-glucosidase (EC 3.2.1.86); strictosidine beta-glucosidase (EC 3.2.1.105…	GH	Glycoside Hydrolases	99	2.1e-134
gene0355	Chromosome	Tg L.m.	GH13_29	GH13's subfamily	GH	Glycoside Hydrolases	63	7.9e-169
gene0380	Chromosome	Tg L.m.	GH35	beta-galactosidase (EC 3.2.1.23); exo-beta-glucosaminidase (EC 3.2.1.165); exo-beta-1,4-galactanase (EC 3.2.1.-); beta-1,3-galactosidase (EC 3.2.1.-)	GH	Glycoside Hydrolases	53	3.3e-122
gene0390	Chromosome	Tg L.m.	GH1	beta-glucosidase (EC 3.2.1.21); beta-galactosidase (EC 3.2.1.23); beta-mannosidase (EC 3.2.1.25); beta-glucuronidase (EC 3.2.1.31); beta-xylosidase (EC 3.2.1.37); beta-D-fucosidase (EC 3.2.1.38); phlorizin hydrolase (EC 3.2.1.62); exo-beta-1,4-glucanase (EC 3.2.1.74); 6-phospho-beta-galactosidase (EC 3.2.1.85); 6-phospho-beta-glucosidase (EC 3.2.1.86); strictosidine beta-glucosidase (EC 3.2.1.105…	GH	Glycoside Hydrolases	98	3.7e-148
gene0589	Chromosome	Tg L.m.	GH13_9	GH13's subfamily	GH	Glycoside Hydrolases	45	5.2e-138
gene0594	Chromosome	Tg L.m.	GH13_39	GH13's subfamily	GH	Glycoside Hydrolases	51	4.6e-123
gene0712	Chromosome	Tg L.m.	GH2	beta-galactosidase (EC 3.2.1.23) ; beta-mannosidase (EC 3.2.1.25); beta-glucuronidase (EC 3.2.1.31); alpha-L-arabinofuranosidase (EC 3.2.1.55); mannosylglycoprotein endo-beta-mannosidase (EC 3.2.1.152); exo-beta-glucosaminidase (EC 3.2.1.165)	GH	Glycoside Hydrolases	85	9.3e-220
gene0720	Chromosome	Tg L.m.	GH36	alpha-galactosidase (EC 3.2.1.22); alpha-N-acetylgalactosaminidase (EC 3.2.1.49); stachyose synthase (EC 2.4.1.67); raffinose synthase (EC 2.4.1.82)	GH	Glycoside Hydrolases	95	4.6e-284
gene1321	Chromosome	Tg L.m.	GH25	lysozyme (EC 3.2.1.17)	GH	Glycoside Hydrolases	41	7.5e-33
gene1563	Chromosome	Tg L.m.	GH97	glucoamylase (EC 3.2.1.3); alpha-glucosidase (EC 3.2.1.20); alpha-galactosidase (EC 3.2.1.22)	GH	Glycoside Hydrolases	40	5.3e-06
gene1644	Chromosome	Tg L.m.	GH1	beta-glucosidase (EC 3.2.1.21); beta-galactosidase (EC 3.2.1.23); beta-mannosidase (EC 3.2.1.25); beta-glucuronidase (EC 3.2.1.31); beta-xylosidase (EC 3.2.1.37); beta-D-fucosidase (EC 3.2.1.38); phlorizin hydrolase (EC 3.2.1.62); exo-beta-1,4-glucanase (EC 3.2.1.74); 6-phospho-beta-galactosidase (EC 3.2.1.85); 6-phospho-beta-glucosidase (EC 3.2.1.86); strictosidine beta-glucosidase (EC 3.2.1.105…	GH	Glycoside Hydrolases	90	9.7e-71
gene1658	Chromosome	Tg L.m.	GH109	alpha-N-acetylgalactosaminidase (EC 3.2.1.49)	GH	Glycoside Hydrolases	30	9.1e-08
gene1720	Chromosome	Tg L.m.	GH73	lysozyme (EC 3.2.1.17); mannosyl-glycoprotein endo-beta-N-acetylglucosaminidase (EC 3.2.1.96); peptidoglycan hydrolase with endo-beta-N-acetylglucosaminidase specificity (EC 3.2.1.-)	GH	Glycoside Hydrolases	68	1.5e-37
gene1793	Chromosome	Tg L.m.	GH13_18	GH13's subfamily	GH	Glycoside Hydrolases	70	1.4e-120
gene1798	Chromosome	Tg L.m.	GH13_31	GH13's subfamily	GH	Glycoside Hydrolases	62	4.8e-155
gene1903	Chromosome	Tg L.m.	GH1	beta-glucosidase (EC 3.2.1.21); beta-galactosidase (EC 3.2.1.23); beta-mannosidase (EC 3.2.1.25); beta-glucuronidase (EC 3.2.1.31); beta-xylosidase (EC 3.2.1.37); beta-D-fucosidase (EC 3.2.1.38); phlorizin hydrolase (EC 3.2.1.62); exo-beta-1,4-glucanase (EC 3.2.1.74); 6-phospho-beta-galactosidase (EC 3.2.1.85); 6-phospho-beta-glucosidase (EC 3.2.1.86); strictosidine beta-glucosidase (EC 3.2.1.105…	GH	Glycoside Hydrolases	97	1.6e-155
gene2017	Chromosome	Tg L.m.	GH32	invertase (EC 3.2.1.26); endo-inulinase (EC 3.2.1.7); beta-2,6-fructan 6-levanbiohydrolase (EC 3.2.1.64); endo-levanase (EC 3.2.1.65); exo-inulinase (EC 3.2.1.80); fructan beta-(2,1)-fructosidase/1-exohydrolase (EC 3.2.1.153); fructan beta-(2,6)-fructosidase/6-exohydrolase (EC 3.2.1.154); sucrose:sucrose 1-fructosyltransferase (EC 2.4.1.99); fructan:fructan 1-fructosyltransferase (EC 2.4.1.100); …	GH	Glycoside Hydrolases	61	1.7e-84
gene2062	Chromosome	Tg L.m.	GH13_31	GH13's subfamily	GH	Glycoside Hydrolases	64	1.4e-124
gene2063	Chromosome	Tg L.m.	GH13_20	GH13's subfamily	GH	Glycoside Hydrolases	52	1.4e-127
gene2065	Chromosome	Tg L.m.	GH13_20	GH13's subfamily	GH	Glycoside Hydrolases	51	2.2e-87
gene2118	Chromosome	Tg L.m.	GH32	invertase (EC 3.2.1.26); endo-inulinase (EC 3.2.1.7); beta-2,6-fructan 6-levanbiohydrolase (EC 3.2.1.64); endo-levanase (EC 3.2.1.65); exo-inulinase (EC 3.2.1.80); fructan beta-(2,1)-fructosidase/1-exohydrolase (EC 3.2.1.153); fructan beta-(2,6)-fructosidase/6-exohydrolase (EC 3.2.1.154); sucrose:sucrose 1-fructosyltransferase (EC 2.4.1.99); fructan:fructan 1-fructosyltransferase (EC 2.4.1.100); …	GH	Glycoside Hydrolases	66	1e-114
gene2221	Chromosome	Tg L.m.	GH65	alpha,alpha-trehalase (EC 3.2.1.28); maltose phosphorylase (EC 2.4.1.8); trehalose phosphorylase (EC 2.4.1.64); kojibiose phosphorylase (EC 2.4.1.230); trehalose-6-phosphate phosphorylase (EC 2.4.1.216); nigerose phosphorylase (EC 2.4.1.279); 3-O-alpha-glucopyranosyl-L-rhamnose phosphorylase (EC 2.4.1.282); 2-O-alpha-glucopyranosylglycerol: phosphate beta-glucosyltransferase (EC 2.4.1.-); alpha-g…	GH	Glycoside Hydrolases	49	7.8e-154
gene2249	Chromosome	Tg L.m.	GH4	maltose-6-phosphate glucosidase (EC 3.2.1.122); alpha-glucosidase (EC 3.2.1.20); alpha-galactosidase (EC 3.2.1.22); 6-phospho-beta-glucosidase (EC 3.2.1.86); alpha-glucuronidase (EC 3.2.1.139); alpha-galacturonase (EC 3.2.1.67); palatinase (EC 3.2.1.-)	GH	Glycoside Hydrolases	40	8e-70
gene2278	Chromosome	Tg L.m.	GH1	beta-glucosidase (EC 3.2.1.21); beta-galactosidase (EC 3.2.1.23); beta-mannosidase (EC 3.2.1.25); beta-glucuronidase (EC 3.2.1.31); beta-xylosidase (EC 3.2.1.37); beta-D-fucosidase (EC 3.2.1.38); phlorizin hydrolase (EC 3.2.1.62); exo-beta-1,4-glucanase (EC 3.2.1.74); 6-phospho-beta-galactosidase (EC 3.2.1.85); 6-phospho-beta-glucosidase (EC 3.2.1.86); strictosidine beta-glucosidase (EC 3.2.1.105…	GH	Glycoside Hydrolases	99	3.8e-142
gene0154	Chromosome	Tg L.m.	GT2_Glycos_transf_2		GT		53	1.8e-33
gene0156	Chromosome	Tg L.m.	GT2_Glycos_transf_2		GT		52	8.1e-29
gene0165	Chromosome	Tg L.m.	GT2_Glycos_transf_2		GT		39	1.1e-38
gene0166	Chromosome	Tg L.m.	GT2_Glycos_transf_2		GT		46	3.4e-27
gene0168	Chromosome	Tg L.m.	GT2_Glycos_transf_2		GT		42	7.6e-27
gene0169	Chromosome	Tg L.m.	GT2_Glyco_tranf_2_5		GT		80	3.5e-22
gene0178	Chromosome	Tg L.m.	GT4	sucrose synthase (EC 2.4.1.13); sucrose-phosphate synthase (EC 2.4.1.14); alpha-glucosyltransferase (EC 2.4.1.52); lipopolysaccharide N-acetylglucosaminyltransferase (EC 2.4.1.56); phosphatidylinositol alpha-mannosyltransferase (EC 2.4.1.57); GDP-Man: Man1GlcNAc2-PP-dolichol alpha-1,3-mannosyltransferase (EC 2.4.1.132); GDP-Man: Man3GlcNAc2-PP-dolichol/Man4GlcNAc2-PP-dolichol alpha-1,2-mannosyltr…	GT	Glycosyl Transferases	40	4.3e-18
gene0179	Chromosome	Tg L.m.	GT2_Glycos_transf_2		GT		86	1.7e-22
gene0185	Chromosome	Tg L.m.	GT4	sucrose synthase (EC 2.4.1.13); sucrose-phosphate synthase (EC 2.4.1.14); alpha-glucosyltransferase (EC 2.4.1.52); lipopolysaccharide N-acetylglucosaminyltransferase (EC 2.4.1.56); phosphatidylinositol alpha-mannosyltransferase (EC 2.4.1.57); GDP-Man: Man1GlcNAc2-PP-dolichol alpha-1,3-mannosyltransferase (EC 2.4.1.132); GDP-Man: Man3GlcNAc2-PP-dolichol/Man4GlcNAc2-PP-dolichol alpha-1,2-mannosyltr…	GT	Glycosyl Transferases	30	1.7e-15
gene0192	Chromosome	Tg L.m.	GT2_Glycos_transf_2		GT		36	1.4e-29
gene0193	Chromosome	Tg L.m.	GT2_Glycos_transf_2		GT		41	1.1e-23
gene0439	Chromosome	Tg L.m.	GT26	UDP-ManNAcA: beta-N-acetyl mannosaminuronyltransferase (EC 2.4.1.-); UDP-ManNAc: beta-N-acetyl-mannosaminyltransferase (EC 2.4.1.-); UDP-Glc: beta-1,4-glucosyltransferase (EC 2.4.1.-); beta-1,4-galactosyltransferase (EC 2.4.1.-)	GT	Glycosyl Transferases	68	2.2e-65
gene0547	Chromosome	Tg L.m.	GT4	sucrose synthase (EC 2.4.1.13); sucrose-phosphate synthase (EC 2.4.1.14); alpha-glucosyltransferase (EC 2.4.1.52); lipopolysaccharide N-acetylglucosaminyltransferase (EC 2.4.1.56); phosphatidylinositol alpha-mannosyltransferase (EC 2.4.1.57); GDP-Man: Man1GlcNAc2-PP-dolichol alpha-1,3-mannosyltransferase (EC 2.4.1.132); GDP-Man: Man3GlcNAc2-PP-dolichol/Man4GlcNAc2-PP-dolichol alpha-1,2-mannosyltr…	GT	Glycosyl Transferases	38	7.8e-34
gene0548	Chromosome	Tg L.m.	GT4	sucrose synthase (EC 2.4.1.13); sucrose-phosphate synthase (EC 2.4.1.14); alpha-glucosyltransferase (EC 2.4.1.52); lipopolysaccharide N-acetylglucosaminyltransferase (EC 2.4.1.56); phosphatidylinositol alpha-mannosyltransferase (EC 2.4.1.57); GDP-Man: Man1GlcNAc2-PP-dolichol alpha-1,3-mannosyltransferase (EC 2.4.1.132); GDP-Man: Man3GlcNAc2-PP-dolichol/Man4GlcNAc2-PP-dolichol alpha-1,2-mannosyltr…	GT	Glycosyl Transferases	44	1.1e-21
gene0592	Chromosome	Tg L.m.	GT5	UDP-Glc: glycogen glucosyltransferase (EC 2.4.1.11); ADP-Glc: starch glucosyltransferase (EC 2.4.1.21); NDP-Glc: starch glucosyltransferase (EC 2.4.1.242); UDP-Glc: alpha-1,3-glucan synthase (EC 2.4.1.183) UDP-Glc: alpha-1,4-glucan synthase (EC 2.4.1.-)	GT	Glycosyl Transferases	99	1.6e-182
gene0593	Chromosome	Tg L.m.	GT35	glycogen or starch phosphorylase (EC 2.4.1.1).	GT	Glycosyl Transferases	87	2.6e-262
gene0902	Chromosome	Tg L.m.	GT28	1,2-diacylglycerol 3-beta-galactosyltransferase (EC 2.4.1.46); 1,2-diacylglycerol 3-beta-glucosyltransferase (EC 2.4.1.157); UDP-GlcNAc: Und-PP-MurAc-pentapeptide beta-N-acetylglucosaminyltransferase (EC 2.4.1.227); digalactosyldiacylglycerol synthase (EC 2.4.1.241)	GT	Glycosyl Transferases	45	8.1e-49
gene0918	Chromosome	Tg L.m.	GT41	UDP-GlcNAc: peptide beta-N-acetylglucosaminyltransferase (EC 2.4.1.255); UDP-Glc: peptide N-beta-glucosyltransferase (EC 2.4.1.-)	GT	Glycosyl Transferases	72	7.1e-09
gene1089	Chromosome	Tg L.m.	GT32	alpha-1,6-mannosyltransferase (EC 2.4.1.-); alpha-1,4-N-acetylglucosaminyltransferase (EC 2.4.1.-); alpha-1,4-N-acetylgalactosaminyltransferase (EC 2.4.1.-);	GT	Glycosyl Transferases	30	1.8e-19
gene1090	Chromosome	Tg L.m.	GT2_Glycos_transf_2		GT		40	2.6e-34
gene1123	Chromosome	Tg L.m.	GT41	UDP-GlcNAc: peptide beta-N-acetylglucosaminyltransferase (EC 2.4.1.255); UDP-Glc: peptide N-beta-glucosyltransferase (EC 2.4.1.-)	GT	Glycosyl Transferases	32	1.7e-14
gene2321	Chromosome	Tg L.m.	GT5	UDP-Glc: glycogen glucosyltransferase (EC 2.4.1.11); ADP-Glc: starch glucosyltransferase (EC 2.4.1.21); NDP-Glc: starch glucosyltransferase (EC 2.4.1.242); UDP-Glc: alpha-1,3-glucan synthase (EC 2.4.1.183) UDP-Glc: alpha-1,4-glucan synthase (EC 2.4.1.-)	GT	Glycosyl Transferases	31	5.7e-07
gene0261	Chromosome	Tg L.m.	CE7	acetyl xylan esterase (EC 3.1.1.72); cephalosporin-C deacetylase (EC 3.1.1.41).	CE	Carbohydrate Esterases	97	3.7e-99
gene0386	Chromosome	Tg L.m.	CE9	N-acetylglucosamine 6-phosphate deacetylase (EC 3.5.1.25); N-acetylglucosamine 6-phosphate deacetylase (EC 3.5.1.80)	CE	Carbohydrate Esterases	97	6.3e-127
gene0435	Chromosome	Tg L.m.	CE9	N-acetylglucosamine 6-phosphate deacetylase (EC 3.5.1.25); N-acetylglucosamine 6-phosphate deacetylase (EC 3.5.1.80)	CE	Carbohydrate Esterases	97	7.9e-127
gene0875	Chromosome	Tg L.m.	CE4	acetyl xylan esterase (EC 3.1.1.72); chitin deacetylase (EC 3.5.1.41); chitooligosaccharide deacetylase (EC 3.5.1.-); peptidoglycan GlcNAc deacetylase (EC 3.5.1.-); peptidoglycan N-acetylmuramic acid deacetylase (EC 3.5.1.-).	CE	Carbohydrate Esterases	50	4.1e-30
gene1133	Chromosome	Tg L.m.	CE3	acetyl xylan esterase (EC 3.1.1.72).	CE	Carbohydrate Esterases	57	1.8e-12
gene1245	Chromosome	Tg L.m.	CE1	acetyl xylan esterase (EC 3.1.1.72); cinnamoyl esterase (EC 3.1.1.-); feruloyl esterase (EC 3.1.1.73); carboxylesterase (EC 3.1.1.1); S-formylglutathione hydrolase (EC 3.1.2.12); diacylglycerol O-acyltransferase (EC 2.3.1.20); trehalose 6-O-mycolyltransferase (EC 2.3.1.122)	CE	Carbohydrate Esterases	84	7.8e-11
gene1501	Chromosome	Tg L.m.	CE1	acetyl xylan esterase (EC 3.1.1.72); cinnamoyl esterase (EC 3.1.1.-); feruloyl esterase (EC 3.1.1.73); carboxylesterase (EC 3.1.1.1); S-formylglutathione hydrolase (EC 3.1.2.12); diacylglycerol O-acyltransferase (EC 2.3.1.20); trehalose 6-O-mycolyltransferase (EC 2.3.1.122)	CE	Carbohydrate Esterases	93	2e-20
gene1502	Chromosome	Tg L.m.	CE1	acetyl xylan esterase (EC 3.1.1.72); cinnamoyl esterase (EC 3.1.1.-); feruloyl esterase (EC 3.1.1.73); carboxylesterase (EC 3.1.1.1); S-formylglutathione hydrolase (EC 3.1.2.12); diacylglycerol O-acyltransferase (EC 2.3.1.20); trehalose 6-O-mycolyltransferase (EC 2.3.1.122)	CE	Carbohydrate Esterases	91	1.6e-36
gene2079	Chromosome	Tg L.m.	CE10	arylesterase (EC 3.1.1.-); carboxyl esterase (EC 3.1.1.3); acetylcholinesterase (EC 3.1.1.7); cholinesterase (EC 3.1.1.8); sterol esterase (EC 3.1.1.13); brefeldin A esterase (EC 3.1.1.-).	CE	Carbohydrate Esterases	62	1.2e-10
gene2113	Chromosome	Tg L.m.	CE3	acetyl xylan esterase (EC 3.1.1.72).	CE	Carbohydrate Esterases	31	2.9e-08
gene2146	Chromosome	Tg L.m.	CE10	arylesterase (EC 3.1.1.-); carboxyl esterase (EC 3.1.1.3); acetylcholinesterase (EC 3.1.1.7); cholinesterase (EC 3.1.1.8); sterol esterase (EC 3.1.1.13); brefeldin A esterase (EC 3.1.1.-).	CE	Carbohydrate Esterases	83	3.2e-21
gene0581	Chromosome	Tg L.m.	AA7	glucooligosaccharide oxidase (EC 1.1.3.-); chitooligosaccharide oxidase (EC 1.1.3.-)	AA	Auxiliary Activities	45	4.1e-08
gene1869	Chromosome	Tg L.m.	AA3	cellobiose dehydrogenase (EC 1.1.99.18); glucose 1-oxidase (EC 1.1.3.4); aryl alcohol oxidase (EC 1.1.3.7); alcohol oxidase (EC 1.1.3.13); pyranose oxidase (EC 1.1.3.10)	AA	Auxiliary Activities	44	8.2e-08
gene0133	Chromosome	WT L.m.	GT2_Glycos_transf_2		GT		53	2.3e-32
gene0141	Chromosome	WT L.m.	GT4	sucrose synthase (EC 2.4.1.13); sucrose-phosphate synthase (EC 2.4.1.14); alpha-glucosyltransferase (EC 2.4.1.52); lipopolysaccharide N-acetylglucosaminyltransferase (EC 2.4.1.56); phosphatidylinositol alpha-mannosyltransferase (EC 2.4.1.57); GDP-Man: Man1GlcNAc2-PP-dolichol alpha-1,3-mannosyltransferase (EC 2.4.1.132); GDP-Man: Man3GlcNAc2-PP-dolichol/Man4GlcNAc2-PP-dolichol alpha-1,2-mannosyltr…	GT	Glycosyl Transferases	42	1e-26
gene0142	Chromosome	WT L.m.	GT2_Glycos_transf_2		GT		39	1.5e-28
gene0145	Chromosome	WT L.m.	GT14	beta-1,3-galactosyl-O-glycosyl-glycoprotein beta-1,6-N-acetylglucosaminyltransferase (EC 2.4.1.102); N-acetyllactosaminide beta-1,6-N-acetylglucosaminyltransferase (EC 2.4.1.150); protein O-beta-xylosyltransferase (EC 2.4.2.26); UDP-GlcA:arabinogalactan beta-glucuronosyltransferase (EC 2.4.1.-)	GT	Glycosyl Transferases	87	2.7e-44
gene0156	Chromosome	WT L.m.	GT2_Glycos_transf_2		GT		41	1.1e-23
gene0384	Chromosome	WT L.m.	GT26	UDP-ManNAcA: beta-N-acetyl mannosaminuronyltransferase (EC 2.4.1.-); UDP-ManNAc: beta-N-acetyl-mannosaminyltransferase (EC 2.4.1.-); UDP-Glc: beta-1,4-glucosyltransferase (EC 2.4.1.-); beta-1,4-galactosyltransferase (EC 2.4.1.-)	GT	Glycosyl Transferases	68	2.2e-65
gene0488	Chromosome	WT L.m.	GT4	sucrose synthase (EC 2.4.1.13); sucrose-phosphate synthase (EC 2.4.1.14); alpha-glucosyltransferase (EC 2.4.1.52); lipopolysaccharide N-acetylglucosaminyltransferase (EC 2.4.1.56); phosphatidylinositol alpha-mannosyltransferase (EC 2.4.1.57); GDP-Man: Man1GlcNAc2-PP-dolichol alpha-1,3-mannosyltransferase (EC 2.4.1.132); GDP-Man: Man3GlcNAc2-PP-dolichol/Man4GlcNAc2-PP-dolichol alpha-1,2-mannosyltr…	GT	Glycosyl Transferases	38	7.8e-34
gene0489	Chromosome	WT L.m.	GT4	sucrose synthase (EC 2.4.1.13); sucrose-phosphate synthase (EC 2.4.1.14); alpha-glucosyltransferase (EC 2.4.1.52); lipopolysaccharide N-acetylglucosaminyltransferase (EC 2.4.1.56); phosphatidylinositol alpha-mannosyltransferase (EC 2.4.1.57); GDP-Man: Man1GlcNAc2-PP-dolichol alpha-1,3-mannosyltransferase (EC 2.4.1.132); GDP-Man: Man3GlcNAc2-PP-dolichol/Man4GlcNAc2-PP-dolichol alpha-1,2-mannosyltr…	GT	Glycosyl Transferases	44	1.7e-22
gene0531	Chromosome	WT L.m.	GT5	UDP-Glc: glycogen glucosyltransferase (EC 2.4.1.11); ADP-Glc: starch glucosyltransferase (EC 2.4.1.21); NDP-Glc: starch glucosyltransferase (EC 2.4.1.242); UDP-Glc: alpha-1,3-glucan synthase (EC 2.4.1.183) UDP-Glc: alpha-1,4-glucan synthase (EC 2.4.1.-)	GT	Glycosyl Transferases	99	5.5e-182
gene0532	Chromosome	WT L.m.	GT35	glycogen or starch phosphorylase (EC 2.4.1.1).	GT	Glycosyl Transferases	87	7.5e-263
gene0782	Chromosome	WT L.m.	GT28	1,2-diacylglycerol 3-beta-galactosyltransferase (EC 2.4.1.46); 1,2-diacylglycerol 3-beta-glucosyltransferase (EC 2.4.1.157); UDP-GlcNAc: Und-PP-MurAc-pentapeptide beta-N-acetylglucosaminyltransferase (EC 2.4.1.227); digalactosyldiacylglycerol synthase (EC 2.4.1.241)	GT	Glycosyl Transferases	45	8.1e-49
gene0798	Chromosome	WT L.m.	GT41	UDP-GlcNAc: peptide beta-N-acetylglucosaminyltransferase (EC 2.4.1.255); UDP-Glc: peptide N-beta-glucosyltransferase (EC 2.4.1.-)	GT	Glycosyl Transferases	72	7.1e-09
gene1191	Chromosome	WT L.m.	GT41	UDP-GlcNAc: peptide beta-N-acetylglucosaminyltransferase (EC 2.4.1.255); UDP-Glc: peptide N-beta-glucosyltransferase (EC 2.4.1.-)	GT	Glycosyl Transferases	32	1.7e-14
gene1224	Chromosome	WT L.m.	GT2_Glycos_transf_2		GT		40	2.6e-34
gene1225	Chromosome	WT L.m.	GT32	alpha-1,6-mannosyltransferase (EC 2.4.1.-); alpha-1,4-N-acetylglucosaminyltransferase (EC 2.4.1.-); alpha-1,4-N-acetylgalactosaminyltransferase (EC 2.4.1.-);	GT	Glycosyl Transferases	30	1.8e-19
gene2219	Chromosome	WT L.m.	GT5	UDP-Glc: glycogen glucosyltransferase (EC 2.4.1.11); ADP-Glc: starch glucosyltransferase (EC 2.4.1.21); NDP-Glc: starch glucosyltransferase (EC 2.4.1.242); UDP-Glc: alpha-1,3-glucan synthase (EC 2.4.1.183) UDP-Glc: alpha-1,4-glucan synthase (EC 2.4.1.-)	GT	Glycosyl Transferases	31	5.7e-07
gene0220	Chromosome	WT L.m.	CE7	acetyl xylan esterase (EC 3.1.1.72); cephalosporin-C deacetylase (EC 3.1.1.41).	CE	Carbohydrate Esterases	97	3.7e-99
gene0380	Chromosome	WT L.m.	CE9	N-acetylglucosamine 6-phosphate deacetylase (EC 3.5.1.25); N-acetylglucosamine 6-phosphate deacetylase (EC 3.5.1.80)	CE	Carbohydrate Esterases	97	7.9e-127
gene0755	Chromosome	WT L.m.	CE4	acetyl xylan esterase (EC 3.1.1.72); chitin deacetylase (EC 3.5.1.41); chitooligosaccharide deacetylase (EC 3.5.1.-); peptidoglycan GlcNAc deacetylase (EC 3.5.1.-); peptidoglycan N-acetylmuramic acid deacetylase (EC 3.5.1.-).	CE	Carbohydrate Esterases	50	4.1e-30
gene1064	Chromosome	WT L.m.	CE1	acetyl xylan esterase (EC 3.1.1.72); cinnamoyl esterase (EC 3.1.1.-); feruloyl esterase (EC 3.1.1.73); carboxylesterase (EC 3.1.1.1); S-formylglutathione hydrolase (EC 3.1.2.12); diacylglycerol O-acyltransferase (EC 2.3.1.20); trehalose 6-O-mycolyltransferase (EC 2.3.1.122)	CE	Carbohydrate Esterases	84	7.8e-11
gene1183	Chromosome	WT L.m.	CE3	acetyl xylan esterase (EC 3.1.1.72).	CE	Carbohydrate Esterases	57	1.8e-12
gene1349	Chromosome	WT L.m.	CE1	acetyl xylan esterase (EC 3.1.1.72); cinnamoyl esterase (EC 3.1.1.-); feruloyl esterase (EC 3.1.1.73); carboxylesterase (EC 3.1.1.1); S-formylglutathione hydrolase (EC 3.1.2.12); diacylglycerol O-acyltransferase (EC 2.3.1.20); trehalose 6-O-mycolyltransferase (EC 2.3.1.122)	CE	Carbohydrate Esterases	93	2e-20
gene1350	Chromosome	WT L.m.	CE1	acetyl xylan esterase (EC 3.1.1.72); cinnamoyl esterase (EC 3.1.1.-); feruloyl esterase (EC 3.1.1.73); carboxylesterase (EC 3.1.1.1); S-formylglutathione hydrolase (EC 3.1.2.12); diacylglycerol O-acyltransferase (EC 2.3.1.20); trehalose 6-O-mycolyltransferase (EC 2.3.1.122)	CE	Carbohydrate Esterases	91	1.6e-36
gene1965	Chromosome	WT L.m.	CE10	arylesterase (EC 3.1.1.-); carboxyl esterase (EC 3.1.1.3); acetylcholinesterase (EC 3.1.1.7); cholinesterase (EC 3.1.1.8); sterol esterase (EC 3.1.1.13); brefeldin A esterase (EC 3.1.1.-).	CE	Carbohydrate Esterases	83	3.2e-21
gene1997	Chromosome	WT L.m.	CE3	acetyl xylan esterase (EC 3.1.1.72).	CE	Carbohydrate Esterases	31	2.9e-08
gene2030	Chromosome	WT L.m.	CE10	arylesterase (EC 3.1.1.-); carboxyl esterase (EC 3.1.1.3); acetylcholinesterase (EC 3.1.1.7); cholinesterase (EC 3.1.1.8); sterol esterase (EC 3.1.1.13); brefeldin A esterase (EC 3.1.1.-).	CE	Carbohydrate Esterases	62	1.2e-10
gene0263	Chromosome	WT L.m.	GH1	beta-glucosidase (EC 3.2.1.21); beta-galactosidase (EC 3.2.1.23); beta-mannosidase (EC 3.2.1.25); beta-glucuronidase (EC 3.2.1.31); beta-xylosidase (EC 3.2.1.37); beta-D-fucosidase (EC 3.2.1.38); phlorizin hydrolase (EC 3.2.1.62); exo-beta-1,4-glucanase (EC 3.2.1.74); 6-phospho-beta-galactosidase (EC 3.2.1.85); 6-phospho-beta-glucosidase (EC 3.2.1.86); strictosidine beta-glucosidase (EC 3.2.1.105…	GH	Glycoside Hydrolases	99	2.1e-134
gene0310	Chromosome	WT L.m.	GH13_29	GH13's subfamily	GH	Glycoside Hydrolases	63	7.9e-169
gene0528	Chromosome	WT L.m.	GH13_9	GH13's subfamily	GH	Glycoside Hydrolases	45	5e-138
gene0533	Chromosome	WT L.m.	GH13_39	GH13's subfamily	GH	Glycoside Hydrolases	51	2.3e-123
gene0628	Chromosome	WT L.m.	GH2	beta-galactosidase (EC 3.2.1.23) ; beta-mannosidase (EC 3.2.1.25); beta-glucuronidase (EC 3.2.1.31); alpha-L-arabinofuranosidase (EC 3.2.1.55); mannosylglycoprotein endo-beta-mannosidase (EC 3.2.1.152); exo-beta-glucosaminidase (EC 3.2.1.165)	GH	Glycoside Hydrolases	85	9.3e-220
gene0636	Chromosome	WT L.m.	GH36	alpha-galactosidase (EC 3.2.1.22); alpha-N-acetylgalactosaminidase (EC 3.2.1.49); stachyose synthase (EC 2.4.1.67); raffinose synthase (EC 2.4.1.82)	GH	Glycoside Hydrolases	95	1.5e-283
gene1375	Chromosome	WT L.m.	GH1	beta-glucosidase (EC 3.2.1.21); beta-galactosidase (EC 3.2.1.23); beta-mannosidase (EC 3.2.1.25); beta-glucuronidase (EC 3.2.1.31); beta-xylosidase (EC 3.2.1.37); beta-D-fucosidase (EC 3.2.1.38); phlorizin hydrolase (EC 3.2.1.62); exo-beta-1,4-glucanase (EC 3.2.1.74); 6-phospho-beta-galactosidase (EC 3.2.1.85); 6-phospho-beta-glucosidase (EC 3.2.1.86); strictosidine beta-glucosidase (EC 3.2.1.105…	GH	Glycoside Hydrolases	99	1.3e-146
gene1423	Chromosome	WT L.m.	GH97	glucoamylase (EC 3.2.1.3); alpha-glucosidase (EC 3.2.1.20); alpha-galactosidase (EC 3.2.1.22)	GH	Glycoside Hydrolases	40	5.3e-06
gene1507	Chromosome	WT L.m.	GH1	beta-glucosidase (EC 3.2.1.21); beta-galactosidase (EC 3.2.1.23); beta-mannosidase (EC 3.2.1.25); beta-glucuronidase (EC 3.2.1.31); beta-xylosidase (EC 3.2.1.37); beta-D-fucosidase (EC 3.2.1.38); phlorizin hydrolase (EC 3.2.1.62); exo-beta-1,4-glucanase (EC 3.2.1.74); 6-phospho-beta-galactosidase (EC 3.2.1.85); 6-phospho-beta-glucosidase (EC 3.2.1.86); strictosidine beta-glucosidase (EC 3.2.1.105…	GH	Glycoside Hydrolases	90	9.7e-71
gene1519	Chromosome	WT L.m.	GH109	alpha-N-acetylgalactosaminidase (EC 3.2.1.49)	GH	Glycoside Hydrolases	30	9.1e-08
gene1583	Chromosome	WT L.m.	GH73	lysozyme (EC 3.2.1.17); mannosyl-glycoprotein endo-beta-N-acetylglucosaminidase (EC 3.2.1.96); peptidoglycan hydrolase with endo-beta-N-acetylglucosaminidase specificity (EC 3.2.1.-)	GH	Glycoside Hydrolases	68	1.5e-37
gene1654	Chromosome	WT L.m.	GH13_18	GH13's subfamily	GH	Glycoside Hydrolases	64	5.8e-63
gene1659	Chromosome	WT L.m.	GH13_31	GH13's subfamily	GH	Glycoside Hydrolases	62	2.2e-155
gene1784	Chromosome	WT L.m.	GH1	beta-glucosidase (EC 3.2.1.21); beta-galactosidase (EC 3.2.1.23); beta-mannosidase (EC 3.2.1.25); beta-glucuronidase (EC 3.2.1.31); beta-xylosidase (EC 3.2.1.37); beta-D-fucosidase (EC 3.2.1.38); phlorizin hydrolase (EC 3.2.1.62); exo-beta-1,4-glucanase (EC 3.2.1.74); 6-phospho-beta-galactosidase (EC 3.2.1.85); 6-phospho-beta-glucosidase (EC 3.2.1.86); strictosidine beta-glucosidase (EC 3.2.1.105…	GH	Glycoside Hydrolases	97	4.5e-155
gene1992	Chromosome	WT L.m.	GH32	invertase (EC 3.2.1.26); endo-inulinase (EC 3.2.1.7); beta-2,6-fructan 6-levanbiohydrolase (EC 3.2.1.64); endo-levanase (EC 3.2.1.65); exo-inulinase (EC 3.2.1.80); fructan beta-(2,1)-fructosidase/1-exohydrolase (EC 3.2.1.153); fructan beta-(2,6)-fructosidase/6-exohydrolase (EC 3.2.1.154); sucrose:sucrose 1-fructosyltransferase (EC 2.4.1.99); fructan:fructan 1-fructosyltransferase (EC 2.4.1.100); …	GH	Glycoside Hydrolases	66	1.3e-114
gene2045	Chromosome	WT L.m.	GH13_20	GH13's subfamily	GH	Glycoside Hydrolases	51	2.2e-87
gene2047	Chromosome	WT L.m.	GH13_20	GH13's subfamily	GH	Glycoside Hydrolases	52	1.4e-127
gene2048	Chromosome	WT L.m.	GH13_31	GH13's subfamily	GH	Glycoside Hydrolases	64	1.4e-124
gene2060	Chromosome	WT L.m.	GH32	invertase (EC 3.2.1.26); endo-inulinase (EC 3.2.1.7); beta-2,6-fructan 6-levanbiohydrolase (EC 3.2.1.64); endo-levanase (EC 3.2.1.65); exo-inulinase (EC 3.2.1.80); fructan beta-(2,1)-fructosidase/1-exohydrolase (EC 3.2.1.153); fructan beta-(2,6)-fructosidase/6-exohydrolase (EC 3.2.1.154); sucrose:sucrose 1-fructosyltransferase (EC 2.4.1.99); fructan:fructan 1-fructosyltransferase (EC 2.4.1.100); …	GH	Glycoside Hydrolases	61	2e-84
gene2123	Chromosome	WT L.m.	GH65	alpha,alpha-trehalase (EC 3.2.1.28); maltose phosphorylase (EC 2.4.1.8); trehalose phosphorylase (EC 2.4.1.64); kojibiose phosphorylase (EC 2.4.1.230); trehalose-6-phosphate phosphorylase (EC 2.4.1.216); nigerose phosphorylase (EC 2.4.1.279); 3-O-alpha-glucopyranosyl-L-rhamnose phosphorylase (EC 2.4.1.282); 2-O-alpha-glucopyranosylglycerol: phosphate beta-glucosyltransferase (EC 2.4.1.-); alpha-g…	GH	Glycoside Hydrolases	49	7.8e-154
gene2151	Chromosome	WT L.m.	GH4	maltose-6-phosphate glucosidase (EC 3.2.1.122); alpha-glucosidase (EC 3.2.1.20); alpha-galactosidase (EC 3.2.1.22); 6-phospho-beta-glucosidase (EC 3.2.1.86); alpha-glucuronidase (EC 3.2.1.139); alpha-galacturonase (EC 3.2.1.67); palatinase (EC 3.2.1.-)	GH	Glycoside Hydrolases	40	8e-70
gene2181	Chromosome	WT L.m.	GH1	beta-glucosidase (EC 3.2.1.21); beta-galactosidase (EC 3.2.1.23); beta-mannosidase (EC 3.2.1.25); beta-glucuronidase (EC 3.2.1.31); beta-xylosidase (EC 3.2.1.37); beta-D-fucosidase (EC 3.2.1.38); phlorizin hydrolase (EC 3.2.1.62); exo-beta-1,4-glucanase (EC 3.2.1.74); 6-phospho-beta-galactosidase (EC 3.2.1.85); 6-phospho-beta-glucosidase (EC 3.2.1.86); strictosidine beta-glucosidase (EC 3.2.1.105…	GH	Glycoside Hydrolases	99	3.8e-142
gene0522	Chromosome	WT L.m.	AA7	glucooligosaccharide oxidase (EC 1.1.3.-); chitooligosaccharide oxidase (EC 1.1.3.-)	AA	Auxiliary Activities	45	1.3e-07
gene1728	Chromosome	WT L.m.	AA3	cellobiose dehydrogenase (EC 1.1.99.18); glucose 1-oxidase (EC 1.1.3.4); aryl alcohol oxidase (EC 1.1.3.7); alcohol oxidase (EC 1.1.3.13); pyranose oxidase (EC 1.1.3.10)	AA	Auxiliary Activities	44	8.2e-08

## Sheet: smBGCs
STable 2. Details of differences in Genomic Islands, prophages, Insertion Sequences, CAZyms and smBGCs of WT and Tg Lactobacillus murinus genomes
1. Gene numbers of secondary metabolite biosynthetic gene clusters (smBGCs) in WT and Tg- L.m. genome
Location	Cluster ID	Sample Name	Type	Start	End	MIBiG accession	Similar Cluster	Similarity(%)	Gene No.	Predict Core Structure
Chromosome	cluster1	Tg L.m.	NRPS	3097	48295	-	-	-	43	NC(C(O)C)C(=O)O
Chromosome	cluster2	Tg L.m.	T3PKS	961190	1002351	-	-	-	30	-
Chromosome	cluster3	Tg L.m.	lanthipeptide	1201090	1222569	-	-	-	17	-
Chromosome	cluster4	Tg L.m.	bacteriocin	2260779	2270601	-	-	-	13	-
Chromosome	cluster5	Tg L.m.	bacteriocin	2307382	2317586	BGC0000624	salivaricin CRL1328 ¦Á peptide / salivaricin CRL1328 ¦Â peptide	16	15	-
Chromosome	cluster1	WT L.m.	T3PKS	821785	862946	-	-	-	34	-
Chromosome	cluster2	WT L.m.	bacteriocin	1798667	1810189	BGC0000624	salivaricin CRL1328 ¦Á peptide / salivaricin CRL1328 ¦Â peptide	25	16	-
Chromosome	cluster3	WT L.m.	bacteriocin	2140394	2150218	-	-	-	13	-
Chromosome	cluster4	WT L.m.	bacteriocin	2188767	2198971	BGC0000624	salivaricin CRL1328 ¦Á peptide / salivaricin CRL1328 ¦Â peptide	16	15	-
2. Details of secondary metabolite biosynthetic gene clusters (smBGCs) in WT and Tg- L.m. genome
Gene ID	Location	Sample Name	Cluster ID	NR Description
gene0004	Chromosome	Tg L.m.	cluster1	DNA replication/repair protein RecF
gene0005	Chromosome	Tg L.m.	cluster1	DNA topoisomerase (ATP-hydrolyzing) subunit B
gene0006	Chromosome	Tg L.m.	cluster1	DNA gyrase subunit A
gene0007	Chromosome	Tg L.m.	cluster1	NAD(P)H-binding protein
gene0008	Chromosome	Tg L.m.	cluster1	MULTISPECIES: 30S ribosomal protein S6
gene0009	Chromosome	Tg L.m.	cluster1	single-stranded DNA-binding protein
gene0010	Chromosome	Tg L.m.	cluster1	MULTISPECIES: 30S ribosomal protein S18
gene0011	Chromosome	Tg L.m.	cluster1	hypothetical protein
gene0012	Chromosome	Tg L.m.	cluster1	hypothetical protein
gene0013	Chromosome	Tg L.m.	cluster1	C39 family peptidase
gene0014	Chromosome	Tg L.m.	cluster1	LytTR family transcriptional regulator
gene0015	Chromosome	Tg L.m.	cluster1	IS256 family transposase
gene0016	Chromosome	Tg L.m.	cluster1	ComC/BlpC family leader-containing pheromone/bacteriocin
gene0017	Chromosome	Tg L.m.	cluster1	hypothetical protein
gene0018	Chromosome	Tg L.m.	cluster1	helix-turn-helix domain-containing protein
gene0019	Chromosome	Tg L.m.	cluster1	integrase
gene0020	Chromosome	Tg L.m.	cluster1	DUF1002 domain-containing protein
gene0021	Chromosome	Tg L.m.	cluster1	nicotinamide mononucleotide transporter
gene0022	Chromosome	Tg L.m.	cluster1	hypothetical protein
gene0023	Chromosome	Tg L.m.	cluster1	50S ribosomal protein L9
gene0024	Chromosome	Tg L.m.	cluster1	acyl carrier protein
gene0025	Chromosome	Tg L.m.	cluster1	hypothetical protein
gene0026	Chromosome	Tg L.m.	cluster1	IS256 family transposase
gene0027	Chromosome	Tg L.m.	cluster1	amino acid adenylation domain-containing protein
gene0028	Chromosome	Tg L.m.	cluster1	hypothetical protein
gene0029	Chromosome	Tg L.m.	cluster1	4'-phosphopantetheinyl transferase superfamily protein
gene0030	Chromosome	Tg L.m.	cluster1	helix-turn-helix domain-containing protein
gene0031	Chromosome	Tg L.m.	cluster1	hypothetical protein
gene0032	Chromosome	Tg L.m.	cluster1	hypothetical protein
gene0033	Chromosome	Tg L.m.	cluster1	DUF1906 domain-containing protein
gene0034	Chromosome	Tg L.m.	cluster1	integrase
gene0035	Chromosome	Tg L.m.	cluster1	helix-turn-helix domain-containing protein
gene0036	Chromosome	Tg L.m.	cluster1	hypothetical protein
gene0037	Chromosome	Tg L.m.	cluster1	hypothetical protein
gene0038	Chromosome	Tg L.m.	cluster1	hypothetical protein
gene0039	Chromosome	Tg L.m.	cluster1	ABC transporter ATP-binding protein
gene0040	Chromosome	Tg L.m.	cluster1	ABC transporter ATP-binding protein
gene0041	Chromosome	Tg L.m.	cluster1	IS30 family transposase
gene0042	Chromosome	Tg L.m.	cluster1	IS256 family transposase
gene0043	Chromosome	Tg L.m.	cluster1	replicative DNA helicase
gene0044	Chromosome	Tg L.m.	cluster1	asparagine synthase (glutamine-hydrolyzing)
gene0045	Chromosome	Tg L.m.	cluster1	helix-turn-helix domain-containing protein
gene0046	Chromosome	Tg L.m.	cluster1	integrase
gene0941	Chromosome	Tg L.m.	cluster2	DNA polymerase III subunit delta
gene0942	Chromosome	Tg L.m.	cluster2	helix-turn-helix domain-containing protein
gene0943	Chromosome	Tg L.m.	cluster2	hypothetical protein
gene0944	Chromosome	Tg L.m.	cluster2	IS1182 family transposase
gene0945	Chromosome	Tg L.m.	cluster2	MULTISPECIES: 30S ribosomal protein S20
gene0946	Chromosome	Tg L.m.	cluster2	MULTISPECIES: 30S ribosomal protein S15
gene0947	Chromosome	Tg L.m.	cluster2	ribonuclease J
gene0948	Chromosome	Tg L.m.	cluster2	hypothetical protein
gene0949	Chromosome	Tg L.m.	cluster2	elongation factor Tu
gene0950	Chromosome	Tg L.m.	cluster2	trigger factor
gene0951	Chromosome	Tg L.m.	cluster2	ATP-dependent Clp protease ATP-binding subunit ClpX
gene0952	Chromosome	Tg L.m.	cluster2	NADP-dependent phosphogluconate dehydrogenase
gene0953	Chromosome	Tg L.m.	cluster2	MULTISPECIES: response regulator transcription factor
gene0954	Chromosome	Tg L.m.	cluster2	GHKL domain-containing protein
gene0955	Chromosome	Tg L.m.	cluster2	membrane protein insertase YidC
gene0956	Chromosome	Tg L.m.	cluster2	acylphosphatase
gene0957	Chromosome	Tg L.m.	cluster2	hydroxymethylglutaryl-CoA synthase
gene0958	Chromosome	Tg L.m.	cluster2	hypothetical protein
gene0959	Chromosome	Tg L.m.	cluster2	hypothetical protein
gene0960	Chromosome	Tg L.m.	cluster2	hypothetical protein
gene0961	Chromosome	Tg L.m.	cluster2	hypothetical protein
gene0962	Chromosome	Tg L.m.	cluster2	MucBP domain-containing protein
gene0963	Chromosome	Tg L.m.	cluster2	elongation factor 4
gene0964	Chromosome	Tg L.m.	cluster2	ABC transporter ATP-binding protein
gene0965	Chromosome	Tg L.m.	cluster2	ABC transporter ATP-binding protein
gene0966	Chromosome	Tg L.m.	cluster2	ABC transporter permease
gene0967	Chromosome	Tg L.m.	cluster2	ABC transporter permease
gene0968	Chromosome	Tg L.m.	cluster2	oligopeptide ABC transporter substrate-binding protein
gene0969	Chromosome	Tg L.m.	cluster2	ISL3 family transposase
gene0970	Chromosome	Tg L.m.	cluster2	hypothetical protein
gene1160	Chromosome	Tg L.m.	cluster3	DegV family protein
gene1161	Chromosome	Tg L.m.	cluster3	fibronectin/fibrinogen-binding protein
gene1162	Chromosome	Tg L.m.	cluster3	DNA topoisomerase IV subunit A
gene1163	Chromosome	Tg L.m.	cluster3	DNA topoisomerase IV subunit B
gene1164	Chromosome	Tg L.m.	cluster3	8-oxo-dGTP diphosphatase
gene1165	Chromosome	Tg L.m.	cluster3	hypothetical protein
gene1166	Chromosome	Tg L.m.	cluster3	hypothetical protein
gene1167	Chromosome	Tg L.m.	cluster3	helix-turn-helix domain-containing protein
gene1168	Chromosome	Tg L.m.	cluster3	IS3 family transposase
gene1169	Chromosome	Tg L.m.	cluster3	hypothetical protein
gene1170	Chromosome	Tg L.m.	cluster3	hypothetical protein
gene1171	Chromosome	Tg L.m.	cluster3	tyrosine-type recombinase/integrase
gene1172	Chromosome	Tg L.m.	cluster3	metallophosphoesterase family protein
gene1173	Chromosome	Tg L.m.	cluster3	hypothetical protein
gene1174	Chromosome	Tg L.m.	cluster3	EamA family transporter
gene1175	Chromosome	Tg L.m.	cluster3	glutamate racemase
gene1176	Chromosome	Tg L.m.	cluster3	pyridoxal phosphate-dependent aminotransferase
gene2239	Chromosome	Tg L.m.	cluster4	LytTR family transcriptional regulator
gene2239	Chromosome	Tg L.m.	cluster4	LytTR family transcriptional regulator
gene2240	Chromosome	Tg L.m.	cluster4	hypothetical protein
gene2241	Chromosome	Tg L.m.	cluster4	VOC family protein
gene2242	Chromosome	Tg L.m.	cluster4	hypothetical protein
gene2243	Chromosome	Tg L.m.	cluster4	multidrug efflux MFS transporter
gene2244	Chromosome	Tg L.m.	cluster4	DUF4811 domain-containing protein
gene2245	Chromosome	Tg L.m.	cluster4	hypothetical protein
gene2246	Chromosome	Tg L.m.	cluster4	hypothetical protein
gene2247	Chromosome	Tg L.m.	cluster4	hypothetical protein
gene2248	Chromosome	Tg L.m.	cluster4	MurR/RpiR family transcriptional regulator
gene2249	Chromosome	Tg L.m.	cluster4	6-phospho-alpha-glucosidase
gene2250	Chromosome	Tg L.m.	cluster4	PTS transporter subunit EIIC
gene2286	Chromosome	Tg L.m.	cluster5	GHKL domain-containing protein
gene2287	Chromosome	Tg L.m.	cluster5	hypothetical protein
gene2288	Chromosome	Tg L.m.	cluster5	LytTR family transcriptional regulator DNA-binding domain-containing protein
gene2289	Chromosome	Tg L.m.	cluster5	hypothetical protein
gene2290	Chromosome	Tg L.m.	cluster5	DUF1659 domain-containing protein
gene2291	Chromosome	Tg L.m.	cluster5	DUF2922 domain-containing protein
gene2292	Chromosome	Tg L.m.	cluster5	IS30 family transposase
gene2293	Chromosome	Tg L.m.	cluster5	IS30 family transposase
gene2294	Chromosome	Tg L.m.	cluster5	bacteriocin leader domain-containing protein
gene2295	Chromosome	Tg L.m.	cluster5	bacteriocin
gene2296	Chromosome	Tg L.m.	cluster5	GHKL domain-containing protein
gene2297	Chromosome	Tg L.m.	cluster5	LytTR family transcriptional regulator DNA-binding domain-containing protein
gene2298	Chromosome	Tg L.m.	cluster5	IS3 family transposase
gene2299	Chromosome	Tg L.m.	cluster5	helix-turn-helix domain-containing protein
gene2300	Chromosome	Tg L.m.	cluster5	helix-turn-helix domain-containing protein
gene0813	Chromosome	WT L.m.	cluster1	YlbG family protein
gene0814	Chromosome	WT L.m.	cluster1	16S rRNA (guanine(966)-N(2))-methyltransferase RsmD
gene0815	Chromosome	WT L.m.	cluster1	pantetheine-phosphate adenylyltransferase
gene0816	Chromosome	WT L.m.	cluster1	hypothetical protein
gene0817	Chromosome	WT L.m.	cluster1	helix-hairpin-helix domain-containing protein
gene0818	Chromosome	WT L.m.	cluster1	ComE operon protein 2
gene0819	Chromosome	WT L.m.	cluster1	hypothetical protein
gene0820	Chromosome	WT L.m.	cluster1	DNA polymerase III subunit delta
gene0821	Chromosome	WT L.m.	cluster1	MULTISPECIES: 30S ribosomal protein S20
gene0822	Chromosome	WT L.m.	cluster1	MULTISPECIES: 30S ribosomal protein S15
gene0823	Chromosome	WT L.m.	cluster1	ribonuclease J
gene0824	Chromosome	WT L.m.	cluster1	hypothetical protein
gene0825	Chromosome	WT L.m.	cluster1	elongation factor Tu
gene0826	Chromosome	WT L.m.	cluster1	trigger factor
gene0827	Chromosome	WT L.m.	cluster1	ATP-dependent Clp protease ATP-binding subunit ClpX
gene0828	Chromosome	WT L.m.	cluster1	NADP-dependent phosphogluconate dehydrogenase
gene0829	Chromosome	WT L.m.	cluster1	MULTISPECIES: response regulator transcription factor
gene0830	Chromosome	WT L.m.	cluster1	GHKL domain-containing protein
gene0831	Chromosome	WT L.m.	cluster1	membrane protein insertase YidC
gene0832	Chromosome	WT L.m.	cluster1	acylphosphatase
gene0833	Chromosome	WT L.m.	cluster1	hydroxymethylglutaryl-CoA synthase
gene0834	Chromosome	WT L.m.	cluster1	hypothetical protein
gene0835	Chromosome	WT L.m.	cluster1	hypothetical protein
gene0836	Chromosome	WT L.m.	cluster1	hypothetical protein
gene0837	Chromosome	WT L.m.	cluster1	hypothetical protein
gene0838	Chromosome	WT L.m.	cluster1	MucBP domain-containing protein
gene0839	Chromosome	WT L.m.	cluster1	elongation factor 4
gene0840	Chromosome	WT L.m.	cluster1	oligopeptide/dipeptide ABC transporter, ATP-binding protein domain
gene0841	Chromosome	WT L.m.	cluster1	ABC transporter ATP-binding protein
gene0842	Chromosome	WT L.m.	cluster1	ABC transporter permease
gene0843	Chromosome	WT L.m.	cluster1	ABC transporter permease
gene0844	Chromosome	WT L.m.	cluster1	oligopeptide ABC transporter substrate-binding protein
gene0845	Chromosome	WT L.m.	cluster1	ISL3 family transposase
gene0846	Chromosome	WT L.m.	cluster1	IS1182 family transposase
gene1786	Chromosome	WT L.m.	cluster2	DUF1828 domain-containing protein
gene1786	Chromosome	WT L.m.	cluster2	DUF1828 domain-containing protein
gene1787	Chromosome	WT L.m.	cluster2	hypothetical protein
gene1788	Chromosome	WT L.m.	cluster2	transporter
gene1789	Chromosome	WT L.m.	cluster2	transporter
gene1790	Chromosome	WT L.m.	cluster2	-
gene1791	Chromosome	WT L.m.	cluster2	IS30 family transposase
gene1792	Chromosome	WT L.m.	cluster2	IS30 family transposase
gene1793	Chromosome	WT L.m.	cluster2	bacteriocin
gene1794	Chromosome	WT L.m.	cluster2	peptide cleavage/export ABC transporter
gene1795	Chromosome	WT L.m.	cluster2	response regulator transcription factor
gene1796	Chromosome	WT L.m.	cluster2	GHKL domain-containing protein
gene1797	Chromosome	WT L.m.	cluster2	IS256 family transposase
gene1798	Chromosome	WT L.m.	cluster2	hypothetical protein
gene1799	Chromosome	WT L.m.	cluster2	MULTISPECIES: 30S ribosomal protein S9
gene1800	Chromosome	WT L.m.	cluster2	MULTISPECIES: 50S ribosomal protein L13
gene2141	Chromosome	WT L.m.	cluster3	LytTR family transcriptional regulator
gene2141	Chromosome	WT L.m.	cluster3	LytTR family transcriptional regulator
gene2142	Chromosome	WT L.m.	cluster3	hypothetical protein
gene2143	Chromosome	WT L.m.	cluster3	VOC family protein
gene2144	Chromosome	WT L.m.	cluster3	hypothetical protein
gene2145	Chromosome	WT L.m.	cluster3	multidrug efflux MFS transporter
gene2146	Chromosome	WT L.m.	cluster3	DUF4811 domain-containing protein
gene2147	Chromosome	WT L.m.	cluster3	hypothetical protein
gene2148	Chromosome	WT L.m.	cluster3	hypothetical protein
gene2149	Chromosome	WT L.m.	cluster3	hypothetical protein
gene2150	Chromosome	WT L.m.	cluster3	MurR/RpiR family transcriptional regulator
gene2151	Chromosome	WT L.m.	cluster3	6-phospho-alpha-glucosidase
gene2152	Chromosome	WT L.m.	cluster3	PTS transporter subunit EIIC
gene2189	Chromosome	WT L.m.	cluster4	GHKL domain-containing protein
gene2190	Chromosome	WT L.m.	cluster4	hypothetical protein
gene2191	Chromosome	WT L.m.	cluster4	LytTR family transcriptional regulator DNA-binding domain-containing protein
gene2192	Chromosome	WT L.m.	cluster4	hypothetical protein
gene2193	Chromosome	WT L.m.	cluster4	DUF1659 domain-containing protein
gene2194	Chromosome	WT L.m.	cluster4	DUF2922 domain-containing protein
gene2195	Chromosome	WT L.m.	cluster4	IS30 family transposase
gene2196	Chromosome	WT L.m.	cluster4	IS30 family transposase
gene2197	Chromosome	WT L.m.	cluster4	bacteriocin leader domain-containing protein
gene2198	Chromosome	WT L.m.	cluster4	bacteriocin
gene2199	Chromosome	WT L.m.	cluster4	GHKL domain-containing protein
gene2200	Chromosome	WT L.m.	cluster4	LytTR family transcriptional regulator DNA-binding domain-containing protein
gene2201	Chromosome	WT L.m.	cluster4	IS1182 family transposase
gene2202	Chromosome	WT L.m.	cluster4	hypothetical protein
gene2203	Chromosome	WT L.m.	cluster4	hypothetical protein
