# Supplementary material for: Sodium oligomannate disrupts the adherence of Ribhigh bacteria to gut epithelia to block SAA-triggered Th1 inflammation in 5XFAD transgenic mice
Source: Cell Discov. 2024 Nov 19;10:115. doi: 10.1038/s41421-024-00725-5 (PMC11573985; doi:10.1038/s41421-024-00725-5)
Supplement: Supplementary file 4 — Supplementary Table S3. Differences of Rib genomic structure on WT and Tg lactobacillus murinus genomes [file 41421_2024_725_MOESM4_ESM.xlsx]

## Sheet: Sheet1
STable 3. Differences of Rib genomic structure on WT and Tg lactobacillus murinus genomes
Gene ID	Gene Name	Gene Description	Sample Name	Location	Sequence Type	Strand	Start	End	Length (bp)	NR Description	Swiss-Prot Description	Pfam ID	Domain	Domain Description	COG ID	COG Description	GO ID	GO Description	KO ID	KO Description
gene0095	-	YSIRK-type signal peptide-containing protein	WT lactobacillus murinus	Chromosome	Chromosome	+	103056	107687	4632	YSIRK-type signal peptide-containing protein	C protein alpha-antigen OS=Streptococcus agalactiae serotype Ia (strain ATCC 27591 / A909 / CDC SS700) OX=205921 GN=bca PE=1 SV=1	PF08428;PF08428;PF08428;PF08428;PF08428;PF08428;PF18957;PF04650;PF00746	Rib;Rib;Rib;Rib;Rib;Rib;RibLong;YSIRK_signal;Gram_pos_anchor	Rib domain;Rib domain;Rib domain;Rib domain;Rib domain;Rib domain;Long Rib domain;YSIRK type signal peptide;LPXTG cell wall anchor motif	ENOG4111NE4	surface protein	-	-	-	-
gene0096	-	YSIRK-type signal peptide-containing protein	WT lactobacillus murinus	Chromosome	Chromosome	+	108254	114355	6102	YSIRK-type signal peptide-containing protein	C protein alpha-antigen OS=Streptococcus agalactiae serotype Ia (strain ATCC 27591 / A909 / CDC SS700) OX=205921 GN=bca PE=1 SV=1	PF08428;PF08428;PF08428;PF08428;PF08428;PF08428;PF08428;PF08428;PF08428;PF08428;PF08428;PF08428;PF18957;PF18957;PF04650;PF00746	Rib;Rib;Rib;Rib;Rib;Rib;Rib;Rib;Rib;Rib;Rib;Rib;RibLong;RibLong;YSIRK_signal;Gram_pos_anchor	Rib domain;Rib domain;Rib domain;Rib domain;Rib domain;Rib domain;Rib domain;Rib domain;Rib domain;Rib domain;Rib domain;Rib domain;Long Rib domain;Long Rib domain;YSIRK type signal peptide;LPXTG cell wall anchor motif	ENOG4111NE4	surface protein	-	-	-	-
gene0316	-	YSIRK-type signal peptide-containing protein	WT lactobacillus murinus	Chromosome	Chromosome	+	334188	339458	5271	YSIRK-type signal peptide-containing protein	-	PF17965;PF17965;PF17965;PF17965;PF17965;PF17966;PF17966;PF17966;PF17966;PF17966;PF04650	MucBP_2;MucBP_2;MucBP_2;MucBP_2;MucBP_2;Mub_B2;Mub_B2;Mub_B2;Mub_B2;Mub_B2;YSIRK_signal	Mucin binding domain;Mucin binding domain;Mucin binding domain;Mucin binding domain;Mucin binding domain;Mub B2-like domain;Mub B2-like domain;Mub B2-like domain;Mub B2-like domain;Mub B2-like domain;YSIRK type signal peptide	ENOG410Y34J	Lpxtg-motif cell wall anchor domain protein	GO:0016021;GO:0005576;GO:0005618	integral component of membrane;;extracellular region;;cell wall	-	-
gene0409	-	YSIRK-targeted surface antigen transcriptional regulator	WT lactobacillus murinus	Chromosome	Chromosome	-	437341	436154	1188	YSIRK-targeted surface antigen transcriptional regulator	Uncharacterized HTH-type transcriptional regulator YfiF OS=Bacillus subtilis (strain 168) OX=224308 GN=yfiF PE=4 SV=1	PF12833;PF00165	HTH_18;HTH_AraC	Helix-turn-helix domain;Bacterial regulatory helix-turn-helix proteins, AraC family	COG2207	Transcriptional Regulator AraC Family	GO:0003700;GO:0043565	transcription factor activity, sequence-specific DNA binding;;sequence-specific DNA binding	-	-
gene1601	-	YSIRK-type signal peptide-containing protein	WT lactobacillus murinus	Chromosome	Chromosome	-	1599102	1591171	7932	YSIRK-type signal peptide-containing protein	C protein alpha-antigen OS=Streptococcus agalactiae serotype Ia (strain ATCC 27591 / A909 / CDC SS700) OX=205921 GN=bca PE=1 SV=1	PF08428;PF08428;PF08428;PF08428;PF08428;PF08428;PF08428;PF08428;PF08428;PF08428;PF08428;PF08428;PF08428;PF08428;PF08428;PF08428;PF08428;PF08428;PF08428;PF08428;PF08428;PF08428;PF04650;PF00746	Rib;Rib;Rib;Rib;Rib;Rib;Rib;Rib;Rib;Rib;Rib;Rib;Rib;Rib;Rib;Rib;Rib;Rib;Rib;Rib;Rib;Rib;YSIRK_signal;Gram_pos_anchor	Rib domain;Rib domain;Rib domain;Rib domain;Rib domain;Rib domain;Rib domain;Rib domain;Rib domain;Rib domain;Rib domain;Rib domain;Rib domain;Rib domain;Rib domain;Rib domain;Rib domain;Rib domain;Rib domain;Rib domain;Rib domain;Rib domain;YSIRK type signal peptide;LPXTG cell wall anchor motif	ENOG4111NE4	surface protein	-	-	-	-
gene1711	-	YSIRK-type signal peptide-containing protein	WT lactobacillus murinus	Chromosome	Chromosome	-	1722873	1713343	9531	YSIRK-type signal peptide-containing protein	C protein alpha-antigen OS=Streptococcus agalactiae serotype Ia (strain ATCC 27591 / A909 / CDC SS700) OX=205921 GN=bca PE=1 SV=1	PF08428;PF08428;PF08428;PF08428;PF08428;PF08428;PF08428;PF08428;PF08428;PF08428;PF08428;PF08428;PF08428;PF08428;PF08428;PF08428;PF08428;PF08428;PF08428;PF08428;PF08428;PF08428;PF08428;PF08428;PF08428;PF08428;PF08428;PF04650	Rib;Rib;Rib;Rib;Rib;Rib;Rib;Rib;Rib;Rib;Rib;Rib;Rib;Rib;Rib;Rib;Rib;Rib;Rib;Rib;Rib;Rib;Rib;Rib;Rib;Rib;Rib;YSIRK_signal	Rib domain;Rib domain;Rib domain;Rib domain;Rib domain;Rib domain;Rib domain;Rib domain;Rib domain;Rib domain;Rib domain;Rib domain;Rib domain;Rib domain;Rib domain;Rib domain;Rib domain;Rib domain;Rib domain;Rib domain;Rib domain;Rib domain;Rib domain;Rib domain;Rib domain;Rib domain;Rib domain;YSIRK type signal peptide	ENOG4111NE4	surface protein	-	-	-	-
gene1994	-	YSIRK-type signal peptide-containing protein	WT lactobacillus murinus	Chromosome	Chromosome	-	1994449	1987481	6969	YSIRK-type signal peptide-containing protein	C protein alpha-antigen OS=Streptococcus agalactiae serotype Ia (strain ATCC 27591 / A909 / CDC SS700) OX=205921 GN=bca PE=1 SV=1	PF08428;PF08428;PF08428;PF08428;PF08428;PF08428;PF08428;PF08428;PF08428;PF08428;PF08428;PF08428;PF08428;PF08428;PF08428;PF08428;PF18957;PF04650;PF00746	Rib;Rib;Rib;Rib;Rib;Rib;Rib;Rib;Rib;Rib;Rib;Rib;Rib;Rib;Rib;Rib;RibLong;YSIRK_signal;Gram_pos_anchor	Rib domain;Rib domain;Rib domain;Rib domain;Rib domain;Rib domain;Rib domain;Rib domain;Rib domain;Rib domain;Rib domain;Rib domain;Rib domain;Rib domain;Rib domain;Rib domain;Long Rib domain;YSIRK type signal peptide;LPXTG cell wall anchor motif	ENOG4111NE4	surface protein	-	-	-	-
gene0115	-	YSIRK-type signal peptide-containing protein	Tg lactobacillus murinus	Chromosome	Chromosome	+	125418	130523	5106	YSIRK-type signal peptide-containing protein	C protein alpha-antigen OS=Streptococcus agalactiae serotype Ia (strain ATCC 27591 / A909 / CDC SS700) OX=205921 GN=bca PE=1 SV=1	PF08428;PF08428;PF08428;PF08428;PF08428;PF08428;PF08428;PF08428;PF18957;PF04650;PF00746	Rib;Rib;Rib;Rib;Rib;Rib;Rib;Rib;RibLong;YSIRK_signal;Gram_pos_anchor	Rib domain;Rib domain;Rib domain;Rib domain;Rib domain;Rib domain;Rib domain;Rib domain;Long Rib domain;YSIRK type signal peptide;LPXTG cell wall anchor motif	ENOG4111NE4	surface protein	-	-	-	-
gene0116	-	YSIRK-type signal peptide-containing protein	Tg lactobacillus murinus	Chromosome	Chromosome	+	131090	137191	6102	YSIRK-type signal peptide-containing protein	C protein alpha-antigen OS=Streptococcus agalactiae serotype Ia (strain ATCC 27591 / A909 / CDC SS700) OX=205921 GN=bca PE=1 SV=1	PF08428;PF08428;PF08428;PF08428;PF08428;PF08428;PF08428;PF08428;PF08428;PF08428;PF08428;PF08428;PF18957;PF18957;PF04650;PF00746	Rib;Rib;Rib;Rib;Rib;Rib;Rib;Rib;Rib;Rib;Rib;Rib;RibLong;RibLong;YSIRK_signal;Gram_pos_anchor	Rib domain;Rib domain;Rib domain;Rib domain;Rib domain;Rib domain;Rib domain;Rib domain;Rib domain;Rib domain;Rib domain;Rib domain;Long Rib domain;Long Rib domain;YSIRK type signal peptide;LPXTG cell wall anchor motif	ENOG4111NE4	surface protein	-	-	-	-
gene0361	-	YSIRK-type signal peptide-containing protein	Tg lactobacillus murinus	Chromosome	Chromosome	+	379606	384876	5271	YSIRK-type signal peptide-containing protein	-	PF17965;PF17965;PF17965;PF17965;PF17965;PF17966;PF17966;PF17966;PF17966;PF17966;PF04650	MucBP_2;MucBP_2;MucBP_2;MucBP_2;MucBP_2;Mub_B2;Mub_B2;Mub_B2;Mub_B2;Mub_B2;YSIRK_signal	Mucin binding domain;Mucin binding domain;Mucin binding domain;Mucin binding domain;Mucin binding domain;Mub B2-like domain;Mub B2-like domain;Mub B2-like domain;Mub B2-like domain;Mub B2-like domain;YSIRK type signal peptide	ENOG410Y34J	Lpxtg-motif cell wall anchor domain protein	GO:0016021;GO:0005576;GO:0005618	integral component of membrane;;extracellular region;;cell wall	-	-
gene0464	-	YSIRK-targeted surface antigen transcriptional regulator	Tg lactobacillus murinus	Chromosome	Chromosome	-	494071	492884	1188	YSIRK-targeted surface antigen transcriptional regulator	Uncharacterized HTH-type transcriptional regulator YfiF OS=Bacillus subtilis (strain 168) OX=224308 GN=yfiF PE=4 SV=1	PF12833;PF00165	HTH_18;HTH_AraC	Helix-turn-helix domain;Bacterial regulatory helix-turn-helix proteins, AraC family	COG2207	Transcriptional Regulator AraC Family	GO:0003700;GO:0043565	transcription factor activity, sequence-specific DNA binding;;sequence-specific DNA binding	-	-
gene1738	-	YSIRK-type signal peptide-containing protein	Tg lactobacillus murinus	Chromosome	Chromosome	-	1750139	1742892	7248	YSIRK-type signal peptide-containing protein	C protein alpha-antigen OS=Streptococcus agalactiae serotype Ia (strain ATCC 27591 / A909 / CDC SS700) OX=205921 GN=bca PE=1 SV=1	PF08428;PF08428;PF08428;PF08428;PF08428;PF08428;PF08428;PF08428;PF08428;PF08428;PF08428;PF08428;PF08428;PF08428;PF08428;PF08428;PF08428;PF08428;PF08428;PF04650;PF00746	Rib;Rib;Rib;Rib;Rib;Rib;Rib;Rib;Rib;Rib;Rib;Rib;Rib;Rib;Rib;Rib;Rib;Rib;Rib;YSIRK_signal;Gram_pos_anchor	Rib domain;Rib domain;Rib domain;Rib domain;Rib domain;Rib domain;Rib domain;Rib domain;Rib domain;Rib domain;Rib domain;Rib domain;Rib domain;Rib domain;Rib domain;Rib domain;Rib domain;Rib domain;Rib domain;YSIRK type signal peptide;LPXTG cell wall anchor motif	ENOG4111NE4	surface protein	-	-	-	-
gene1850	-	YSIRK-type signal peptide-containing protein	Tg lactobacillus murinus	Chromosome	Chromosome	-	1875227	1868586	6642	YSIRK-type signal peptide-containing protein	C protein alpha-antigen OS=Streptococcus agalactiae serotype Ia (strain ATCC 27591 / A909 / CDC SS700) OX=205921 GN=bca PE=1 SV=1	PF08428;PF08428;PF08428;PF08428;PF08428;PF08428;PF08428;PF08428;PF08428;PF08428;PF08428;PF08428;PF08428;PF08428;PF08428;PF08428;PF08428;PF08428;PF08428;PF08428;PF08428;PF08428;PF08428;PF08428;PF08428	Rib;Rib;Rib;Rib;Rib;Rib;Rib;Rib;Rib;Rib;Rib;Rib;Rib;Rib;Rib;Rib;Rib;Rib;Rib;Rib;Rib;Rib;Rib;Rib;Rib	Rib domain;Rib domain;Rib domain;Rib domain;Rib domain;Rib domain;Rib domain;Rib domain;Rib domain;Rib domain;Rib domain;Rib domain;Rib domain;Rib domain;Rib domain;Rib domain;Rib domain;Rib domain;Rib domain;Rib domain;Rib domain;Rib domain;Rib domain;Rib domain;Rib domain	ENOG4111NE4	surface protein	-	-	-	-
gene2116	-	YSIRK-type signal peptide-containing protein	Tg lactobacillus murinus	Chromosome	Chromosome	+	2132553	2139533	6981	YSIRK-type signal peptide-containing protein	C protein alpha-antigen OS=Streptococcus agalactiae serotype Ia (strain ATCC 27591 / A909 / CDC SS700) OX=205921 GN=bca PE=1 SV=1	PF08428;PF08428;PF08428;PF08428;PF08428;PF08428;PF08428;PF08428;PF08428;PF08428;PF08428;PF08428;PF08428;PF08428;PF08428;PF08428;PF18957;PF04650;PF00746	Rib;Rib;Rib;Rib;Rib;Rib;Rib;Rib;Rib;Rib;Rib;Rib;Rib;Rib;Rib;Rib;RibLong;YSIRK_signal;Gram_pos_anchor	Rib domain;Rib domain;Rib domain;Rib domain;Rib domain;Rib domain;Rib domain;Rib domain;Rib domain;Rib domain;Rib domain;Rib domain;Rib domain;Rib domain;Rib domain;Rib domain;Long Rib domain;YSIRK type signal peptide;LPXTG cell wall anchor motif	ENOG4111NE4	surface protein	-	-	-	-
