# Supplementary material for: Sodium oligomannate disrupts the adherence of Ribhigh bacteria to gut epithelia to block SAA-triggered Th1 inflammation in 5XFAD transgenic mice
Source: Cell Discov. 2024 Nov 19;10:115. doi: 10.1038/s41421-024-00725-5 (PMC11573985; doi:10.1038/s41421-024-00725-5)
Supplement: Supplementary file 5 — Supplementary Table S4. Differences of bacterial RNA expression profiles of WT and Tg lactobacillus murinus [file 41421_2024_725_MOESM5_ESM.xlsx]

## Sheet: Bacteria_RNAexpression
STable 4. Differences of RNA expression profiles of WT and Tg lactobacillus murinus
Gene_id	Gene name	Gene description	FC(Tg/WT)	Log2FC(Tg/WT)	Pvalue	Padjust	Significant	Regulation in Tg	Gene Type	Biotype	WT_L.m._4	WT_L.m._5	WT_L.m._6	Tg_L.m._4	Tg_L.m._5	Tg_L.m._6	Mean of Tg_L.m.	Mean of WT_L.m.	NR_hit-name	NR_description	Pfam_id	Domain	Domain description	Swiss-Prot_hit-name	Swiss-Prot_description	COG_id	COG_Functional Categories	GO_id	GO_term	KO_id	KO_name	Pathway_id	Pathway_definition
CPS94_RS07280	CPS94_RS07280	vitamin B12 independent methionine synthase	248692	17.924	7.79845e-51	8.75721e-49	yes	up	ref_gene	mRNA	0	0	0	967.69	1356.75	1081.44	1135.29	0	<a target="_blank" href="https://www.ncbi.nlm.nih.gov/protein/WP_112194300.1/">WP_112194300.1</a>	vitamin B12 independent methionine synthase [Ligilactobacillus murinus]	PF01717.20	Meth_synt_2	Cobalamin-independent synthase, Catalytic domain	<a target="_blank" href="https://www.ncbi.nlm.nih.gov/protein/sp|P42319|YXJH_BACSU;/">sp|P42319|YXJH_BACSU;</a>	Uncharacterized protein YxjH OS=Bacillus subtilis;	COG0620	E:Amino acid transport and metabolism	------	------	K00549	metE	map00450;map00270	Selenocompound metabolism;Cysteine and methionine metabolism
CPS94_RS07245	ndk	nucleoside-diphosphate kinase	24428.3	14.5763	9.32169e-34	4.80949e-32	yes	up	ref_gene	mRNA	0	0	0	163.51	288.95	219.51	223.99	0	<a target="_blank" href="https://www.ncbi.nlm.nih.gov/protein/WP_112194312.1/">WP_112194312.1</a>	nucleoside-diphosphate kinase [Ligilactobacillus murinus]	PF00334.21	NDK	Nucleoside diphosphate kinase	<a target="_blank" href="https://www.ncbi.nlm.nih.gov/protein/sp|O29491|NDK_ARCFU;/">sp|O29491|NDK_ARCFU;</a>	Nucleoside diphosphate kinase OS=Archaeoglobus fulgidus;	COG0105	F:Nucleotide transport and metabolism	------	------	K00940	ndk	map00240;map04016;map00983;map00230	Pyrimidine metabolism;MAPK signaling pathway - plant;Drug metabolism - other enzymes;Purine metabolism
CPS94_RS09825	CPS94_RS09825	hypothetical protein	21456.3	14.3891	3.61696e-33	1.81705e-31	yes	up	ref_gene	mRNA	0	0	0	103.22	75.31	116.02	98.1833	0	<a target="_blank" href="https://www.ncbi.nlm.nih.gov/protein/WP_112194107.1/">WP_112194107.1</a>	hypothetical protein [Ligilactobacillus murinus]	PF01183.22	Glyco_hydro_25	Glycosyl hydrolases family 25	<a target="_blank" href="https://www.ncbi.nlm.nih.gov/protein/sp|P34020|LYS_CLOAB;/">sp|P34020|LYS_CLOAB;</a>	Autolytic lysozyme OS=Clostridium acetobutylicum;	COG3757	M:Cell wall/membrane/envelope biogenesis	------	------	------	------	------	------
CPS94_RS09625	CPS94_RS09625	glycosyltransferase family 2 protein	17015.5	14.0546	4.3452e-32	1.975e-30	yes	up	ref_gene	mRNA	0	0	0	271.78	236.87	296	268.217	0	<a target="_blank" href="https://www.ncbi.nlm.nih.gov/protein/WP_112194051.1/">WP_112194051.1</a>	glycosyltransferase family 2 protein [Ligilactobacillus murinus]	PF00535.28;PF13641.8;PF10111.11;PF13704.8	Glycos_transf_2;Glyco_tranf_2_3;Glyco_tranf_2_2;Glyco_tranf_2_4	Glycosyl transferase family 2;Glycosyltransferase like family 2;Glycosyltransferase like family 2;Glycosyl transferase family 2	<a target="_blank" href="https://www.ncbi.nlm.nih.gov/protein/sp|P37783|RFBG_SHIFL;/">sp|P37783|RFBG_SHIFL;</a>	dTDP-rhamnosyl transferase RfbG OS=Shigella flexneri OX=623 GN=rfbG PE=3 SV=1;	COG0463	M:Cell wall/membrane/envelope biogenesis	------	------	------	------	------	------
CPS94_RS09685	rfbD	dTDP-4-dehydrorhamnose reductase	16399.5	14.0014	7.70148e-32	3.26714e-30	yes	up	ref_gene	mRNA	0	0	0	285.17	314.01	415.85	338.343	0	<a target="_blank" href="https://www.ncbi.nlm.nih.gov/protein/WP_112194067.1/">WP_112194067.1</a>	dTDP-4-dehydrorhamnose reductase [Ligilactobacillus murinus]	PF04321.19;PF01370.23;PF16363.7;PF02719.17;PF07993.14;PF01073.21	RmlD_sub_bind;Epimerase;GDP_Man_Dehyd;Polysacc_synt_2;NAD_binding_4;3Beta_HSD	RmlD substrate binding domain;NAD dependent epimerase/dehydratase family;GDP-mannose 4,6 dehydratase;Polysaccharide biosynthesis protein;Male sterility protein;3-beta hydroxysteroid dehydrogenase/isomerase family	<a target="_blank" href="https://www.ncbi.nlm.nih.gov/protein/sp|P39631|SPSK_BACSU;/">sp|P39631|SPSK_BACSU;</a>	Spore coat polysaccharide biosynthesis protein SpsK OS=Bacillus subtilis;	COG1091	M:Cell wall/membrane/envelope biogenesis	------	------	K00067	rfbD	map00521;map00523;map00541	Streptomycin biosynthesis;Polyketide sugar unit biosynthesis;O-Antigen nucleotide sugar biosynthesis
CPS94_RS09680	rfbB	dTDP-glucose 4%2C6-dehydratase	15188.8	13.8907	2.69765e-31	1.0957e-29	yes	up	ref_gene	mRNA	0	0	0	228.76	195.91	272.79	232.487	0	<a target="_blank" href="https://www.ncbi.nlm.nih.gov/protein/WP_112194065.1/">WP_112194065.1</a>	dTDP-glucose 4,6-dehydratase [Ligilactobacillus murinus]	PF16363.7;PF01370.23;PF04321.19;PF02719.17;PF07993.14;PF01073.21;PF13460.8;PF00106.27	GDP_Man_Dehyd;Epimerase;RmlD_sub_bind;Polysacc_synt_2;NAD_binding_4;3Beta_HSD;NAD_binding_10;adh_short	GDP-mannose 4,6 dehydratase;NAD dependent epimerase/dehydratase family;RmlD substrate binding domain;Polysaccharide biosynthesis protein;Male sterility protein;3-beta hydroxysteroid dehydrogenase/isomerase family;NA;short chain dehydrogenase	<a target="_blank" href="https://www.ncbi.nlm.nih.gov/protein/sp|B0RVL0|RMLB_XANCB;/">sp|B0RVL0|RMLB_XANCB;</a>	dTDP-glucose 4,6-dehydratase OS=Xanthomonas campestris pv. campestris;	COG1088	M:Cell wall/membrane/envelope biogenesis	GO:0009225;GO:0008460	BP:nucleotide-sugar metabolic process;MF:dTDP-glucose 4,6-dehydratase activity;	K01710	rfbB	map00521;map00523;map00525;map00541;map01055	Streptomycin biosynthesis;Polyketide sugar unit biosynthesis;Acarbose and validamycin biosynthesis;O-Antigen nucleotide sugar biosynthesis;Biosynthesis of vancomycin group antibiotics
CPS94_RS02975	CPS94_RS02975	phospholipase	14592.2	13.8329	3.77878e-21	6.87019e-20	yes	up	ref_gene	mRNA	0	0	0	435.18	120.43	222.45	259.353	0	<a target="_blank" href="https://www.ncbi.nlm.nih.gov/protein/GFI62664.1/">GFI62664.1</a>	hypothetical protein IMSAG117_00068 [Lactobacillaceae bacterium]	PF00068.21;PF08398.12	Phospholip_A2_1;Phospholip_A2_4	Phospholipase A2;Phospholipase A2-like domain	<a target="_blank" href="https://www.ncbi.nlm.nih.gov/protein/sp|P10116|PA2B2_LATCO;/">sp|P10116|PA2B2_LATCO;</a>	Basic phospholipase A2 2 OS=Laticauda colubrina OX=8628 PE=1 SV=1;	------	------	------	------	------	------	------	------
CPS94_RS07315	CPS94_RS07315	beta-galactosidase	11143.9	13.444	1.41331e-28	5.09058e-27	yes	up	ref_gene	mRNA	0	0	0	108.39	62.98	85.03	85.4667	0	<a target="_blank" href="https://www.ncbi.nlm.nih.gov/protein/WP_112194288.1/">WP_112194288.1</a>	beta-galactosidase [Ligilactobacillus murinus]	PF01301.21;PF02449.17	Glyco_hydro_35;Glyco_hydro_42	Glycosyl hydrolases family 35;Beta-galactosidase	<a target="_blank" href="https://www.ncbi.nlm.nih.gov/protein/sp|P48982|BGAL_XANMN;/">sp|P48982|BGAL_XANMN;</a>	Beta-galactosidase OS=Xanthomonas manihotis OX=43353 GN=bga PE=1 SV=1;	COG1874	G:Carbohydrate transport and metabolism	------	------	K12308	bgaB	map00052	Galactose metabolism
CPS94_RS07250	CPS94_RS07250	HD domain-containing protein	10802.4	13.3991	1.52144e-28	5.37856e-27	yes	up	ref_gene	mRNA	0	0	0	189.12	353.75	249.02	263.963	0	<a target="_blank" href="https://www.ncbi.nlm.nih.gov/protein/WP_076149017.1/">WP_076149017.1</a>	HD domain-containing protein [Ligilactobacillus murinus]	PF12917.9;PF13023.8	HD_2;HD_3	HD containing hydrolase-like enzyme;HD domain	<a target="_blank" href="https://www.ncbi.nlm.nih.gov/protein/sp|Q9CMR5|5DNU_PASMU;/">sp|Q9CMR5|5DNU_PASMU;</a>	5'-deoxynucleotidase PM0747 OS=Pasteurella multocida;	COG1896;COG1896	F:Nucleotide transport and metabolism;R:General function prediction only	GO:0016787	MF:hydrolase activity;	K07023	------	------	------
CPS94_RS07260	CPS94_RS07260	beta-glucoside-specific PTS transporter subunit IIABC	10602.2	13.3721	6.26318e-19	9.05788e-18	yes	up	ref_gene	mRNA	0	0	0	125.93	29.54	79.01	78.16	0	<a target="_blank" href="https://www.ncbi.nlm.nih.gov/protein/WP_112194308.1/">WP_112194308.1</a>	beta-glucoside-specific PTS transporter subunit IIABC [Ligilactobacillus murinus]	PF00358.22;PF02378.20;PF00367.22	PTS_EIIA_1;PTS_EIIC;PTS_EIIB	phosphoenolpyruvate-dependent sugar phosphotransferase system, EIIA 1;Phosphotransferase system, EIIC;phosphotransferase system, EIIB	<a target="_blank" href="https://www.ncbi.nlm.nih.gov/protein/sp|Q9KF90|PTV3B_BACHD;/">sp|Q9KF90|PTV3B_BACHD;</a>	PTS system beta-glucoside-specific EIIBCA component OS=Bacillus halodurans;	COG1263	G:Carbohydrate transport and metabolism	------	------	K02757	bglF	map02060	Phosphotransferase system (PTS)
CPS94_RS02985	deoC	deoxyribose-phosphate aldolase	10584	13.3696	7.26674e-18	9.50151e-17	yes	up	ref_gene	mRNA	0	0	0	515.09	112.71	240.23	289.343	0	<a target="_blank" href="https://www.ncbi.nlm.nih.gov/protein/WP_112195191.1/">WP_112195191.1</a>	deoxyribose-phosphate aldolase [Ligilactobacillus murinus]	PF01791.11;PF01180.23	DeoC;DHO_dh	DeoC/LacD family aldolase;Dihydroorotate dehydrogenase	<a target="_blank" href="https://www.ncbi.nlm.nih.gov/protein/sp|A4W1L5|DEOC_STRS2;/">sp|A4W1L5|DEOC_STRS2;</a>	Deoxyribose-phosphate aldolase OS=Streptococcus suis;	COG0274	F:Nucleotide transport and metabolism	GO:0016052;GO:0009264;GO:0046386;GO:0005737;GO:0004139	BP:carbohydrate catabolic process;BP:deoxyribonucleotide catabolic process;BP:deoxyribose phosphate catabolic process;CC:cytoplasm;MF:deoxyribose-phosphate aldolase activity;	K01619	deoC	map00030	Pentose phosphate pathway
CPS94_RS07255	CPS94_RS07255	PRD domain-containing protein	10523.6	13.3613	9.66676e-17	1.09194e-15	yes	up	ref_gene	mRNA	0	0	0	281.41	51.15	148.62	160.393	0	<a target="_blank" href="https://www.ncbi.nlm.nih.gov/protein/WP_112194310.1/">WP_112194310.1</a>	PRD domain-containing protein [Ligilactobacillus murinus]	PF00874.22;PF03123.17	PRD;CAT_RBD	PRD domain;CAT RNA binding domain	<a target="_blank" href="https://www.ncbi.nlm.nih.gov/protein/sp|P39805|LICT_BACSU;/">sp|P39805|LICT_BACSU;</a>	Transcription antiterminator LicT OS=Bacillus subtilis;	COG3711	K:Transcription	GO:0006355;GO:0003723	BP:regulation of transcription, DNA-templated;MF:RNA binding;	K03488	licT	------	------
CPS94_RS09675	rfbC	dTDP-4-dehydrorhamnose 3%2C5-epimerase	9260.21	13.1768	3.13238e-28	1.03098e-26	yes	up	ref_gene	mRNA	0	0	0	335.41	273.34	377.82	328.857	0	<a target="_blank" href="https://www.ncbi.nlm.nih.gov/protein/WP_112194063.1/">WP_112194063.1</a>	dTDP-4-dehydrorhamnose 3,5-epimerase [Ligilactobacillus murinus]	PF00908.19	dTDP_sugar_isom	dTDP-4-dehydrorhamnose 3,5-epimerase	<a target="_blank" href="https://www.ncbi.nlm.nih.gov/protein/sp|O27818|RMLC_METTH;/">sp|O27818|RMLC_METTH;</a>	dTDP-4-dehydrorhamnose 3,5-epimerase OS=Methanothermobacter thermautotrophicus;	COG1898	M:Cell wall/membrane/envelope biogenesis	GO:0019305;GO:0008830	BP:dTDP-rhamnose biosynthetic process;MF:dTDP-4-dehydrorhamnose 3,5-epimerase activity;	K01790	rfbC	map00521;map00523;map00541	Streptomycin biosynthesis;Polyketide sugar unit biosynthesis;O-Antigen nucleotide sugar biosynthesis
CPS94_RS07275	CPS94_RS07275	serine hydrolase	8282.62	13.0159	1.17852e-27	3.62872e-26	yes	up	ref_gene	mRNA	0	0	0	62.63	86.89	82.67	77.3967	0	<a target="_blank" href="https://www.ncbi.nlm.nih.gov/protein/WP_112194302.1/">WP_112194302.1</a>	serine hydrolase [Ligilactobacillus murinus]	PF13354.8;PF12773.9;PF13240.8;PF18912.2	Beta-lactamase2;DZR;zinc_ribbon_2;DZR_2	Beta-lactamase enzyme family;Double zinc ribbon;zinc-ribbon domain;Double zinc ribbon domain	<a target="_blank" href="https://www.ncbi.nlm.nih.gov/protein/sp|P00807|BLAC_STAAU;/">sp|P00807|BLAC_STAAU;</a>	Beta-lactamase OS=Staphylococcus aureus OX=1280 GN=blaZ PE=1 SV=1;	COG2367	V:Defense mechanisms	GO:0016021;GO:0046872	CC:integral component of membrane;MF:metal ion binding;	K17836	penP	map00311;map01501	Penicillin and cephalosporin biosynthesis;beta-Lactam resistance
CPS94_RS02990	CPS94_RS02990	phosphopentomutase	8086.29	12.9813	2.93795e-16	3.18668e-15	yes	up	ref_gene	mRNA	0	0	0	182.68	35.57	92.96	103.737	0	<a target="_blank" href="https://www.ncbi.nlm.nih.gov/protein/WP_112195189.1/">WP_112195189.1</a>	phosphopentomutase [Ligilactobacillus murinus]	PF01676.20	Metalloenzyme	Metalloenzyme superfamily	<a target="_blank" href="https://www.ncbi.nlm.nih.gov/protein/sp|Q38XI1|DEOB_LACSS;/">sp|Q38XI1|DEOB_LACSS;</a>	Phosphopentomutase OS=Lactobacillus sakei subsp. sakei;	COG1015	G:Carbohydrate transport and metabolism	GO:0043094;GO:0009264;GO:0006015;GO:0005737;GO:0008973;GO:0000287;GO:0030145	BP:cellular metabolic compound salvage;BP:deoxyribonucleotide catabolic process;BP:5-phosphoribose 1-diphosphate biosynthetic process;CC:cytoplasm;MF:phosphopentomutase activity;MF:magnesium ion binding;MF:manganese ion binding;	K01839	deoB	map00030;map00230	Pentose phosphate pathway;Purine metabolism
CPS94_RS07240	CPS94_RS07240	peptide ABC transporter substrate-binding protein	7990.06	12.964	2.83563e-27	8.20184e-26	yes	up	ref_gene	mRNA	0	0	0	84.18	66.53	77.51	76.0733	0	<a target="_blank" href="https://www.ncbi.nlm.nih.gov/protein/AWZ38716.1/">AWZ38716.1</a>	peptide ABC transporter substrate-binding protein [Ligilactobacillus murinus]	PF00496.24	SBP_bac_5	Bacterial extracellular solute-binding proteins, family 5 Middle	<a target="_blank" href="https://www.ncbi.nlm.nih.gov/protein/sp|A2RI74|DPPA_LACLM;/">sp|A2RI74|DPPA_LACLM;</a>	Dipeptide-binding protein OS=Lactococcus lactis subsp. cremoris;	COG4166	E:Amino acid transport and metabolism	------	------	K15580	oppA	map02024;map02010;map01501	Quorum sensing;ABC transporters;beta-Lactam resistance
CPS94_RS07285	nagA	N-acetylglucosamine-6-phosphate deacetylase	7811.56	12.9314	1.65776e-27	4.9448e-26	yes	up	ref_gene	mRNA	0	0	0	94.33	100.87	111.4	102.2	0	<a target="_blank" href="https://www.ncbi.nlm.nih.gov/protein/WP_112194298.1/">WP_112194298.1</a>	N-acetylglucosamine-6-phosphate deacetylase [Ligilactobacillus murinus]	PF01979.22;PF07969.13	Amidohydro_1;Amidohydro_3	Amidohydrolase family;Amidohydrolase family	<a target="_blank" href="https://www.ncbi.nlm.nih.gov/protein/sp|Q8XAC3|AGAA_ECO57;/">sp|Q8XAC3|AGAA_ECO57;</a>	N-acetylgalactosamine-6-phosphate deacetylase OS=Escherichia coli O157:H7 OX=83334 GN=agaA PE=1 SV=2;	COG1820	G:Carbohydrate transport and metabolism	------	------	K01443	nagA	map00520	Amino sugar and nucleotide sugar metabolism
CPS94_RS09670	rfbA	glucose-1-phosphate thymidylyltransferase RfbA	6860.65	12.7441	1.3273e-26	3.72619e-25	yes	up	ref_gene	mRNA	0	0	0	107.09	128.25	156.94	130.76	0	<a target="_blank" href="https://www.ncbi.nlm.nih.gov/protein/WP_112194061.1/">WP_112194061.1</a>	glucose-1-phosphate thymidylyltransferase RfbA [Ligilactobacillus murinus]	PF00483.25;PF12804.9	NTP_transferase;NTP_transf_3	Nucleotidyl transferase;MobA-like NTP transferase domain	<a target="_blank" href="https://www.ncbi.nlm.nih.gov/protein/sp|P95778|RMLA_STRMU;/">sp|P95778|RMLA_STRMU;</a>	Glucose-1-phosphate thymidylyltransferase OS=Streptococcus mutans serotype c;	COG1209	M:Cell wall/membrane/envelope biogenesis	GO:0045226;GO:0008879;GO:0046872	BP:extracellular polysaccharide biosynthetic process;MF:glucose-1-phosphate thymidylyltransferase activity;MF:metal ion binding;	K00973	rfbA	map00521;map00523;map00525;map00541	Streptomycin biosynthesis;Polyketide sugar unit biosynthesis;Acarbose and validamycin biosynthesis;O-Antigen nucleotide sugar biosynthesis
CPS94_RS09540	CPS94_RS09540	hypothetical protein	6285.39	12.6178	4.83665e-26	1.28238e-24	yes	up	ref_gene	mRNA	0	0	0	56.36	48	58.47	54.2767	0	<a target="_blank" href="https://www.ncbi.nlm.nih.gov/protein/WP_112194024.1/">WP_112194024.1</a>	hypothetical protein [Ligilactobacillus murinus]	------	------	------	------	------	COG5617	R:General function prediction only	GO:0016021	CC:integral component of membrane;	------	------	------	------
CPS94_RS07265	CPS94_RS07265	glycoside hydrolase family 1 protein	5703.32	12.4776	1.36719e-23	2.99997e-22	yes	up	ref_gene	mRNA	0	0	0	73.84	25.65	64.82	54.77	0	<a target="_blank" href="https://www.ncbi.nlm.nih.gov/protein/WP_112194306.1/">WP_112194306.1</a>	glycoside hydrolase family 1 protein [Ligilactobacillus murinus]	PF00232.20	Glyco_hydro_1	Glycosyl hydrolase family 1	<a target="_blank" href="https://www.ncbi.nlm.nih.gov/protein/sp|P40740|BGLH_BACSU;/">sp|P40740|BGLH_BACSU;</a>	Aryl-phospho-beta-D-glucosidase BglH OS=Bacillus subtilis;	COG2723	G:Carbohydrate transport and metabolism	------	------	K01223	bglA	map00010;map00500	Glycolysis / Gluconeogenesis;Starch and sucrose metabolism
CPS94_RS07290	CPS94_RS07290	SIS domain-containing protein	5660.54	12.4667	1.59852e-25	4.12374e-24	yes	up	ref_gene	mRNA	0	0	0	76.34	69.26	87.01	77.5367	0	<a target="_blank" href="https://www.ncbi.nlm.nih.gov/protein/WP_112194296.1/">WP_112194296.1</a>	SIS domain-containing protein [Ligilactobacillus murinus]	PF01380.24	SIS	SIS domain	<a target="_blank" href="https://www.ncbi.nlm.nih.gov/protein/sp|Q8XAC2|AGAS_ECO57;/">sp|Q8XAC2|AGAS_ECO57;</a>	D-galactosamine-6-phosphate deaminase AgaS OS=Escherichia coli O157:H7 OX=83334 GN=agaS PE=1 SV=1;	COG2222	M:Cell wall/membrane/envelope biogenesis	------	------	K02082	agaS	------	------
CPS94_RS03000	CPS94_RS03000	pyrimidine-nucleoside phosphorylase	4915.37	12.2631	7.68146e-18	9.97544e-17	yes	up	ref_gene	mRNA	0	0	0	91.09	26.51	60.97	59.5233	0	<a target="_blank" href="https://www.ncbi.nlm.nih.gov/protein/WP_112195185.1/">WP_112195185.1</a>	pyrimidine-nucleoside phosphorylase [Ligilactobacillus murinus]	PF00591.23;PF07831.15;PF02885.19	Glycos_transf_3;PYNP_C;Glycos_trans_3N	Glycosyl transferase family, a/b domain;Pyrimidine nucleoside phosphorylase C-terminal domain;Glycosyl transferase family, helical bundle domain	<a target="_blank" href="https://www.ncbi.nlm.nih.gov/protein/sp|Q6GET9|PDP_STAAR;/">sp|Q6GET9|PDP_STAAR;</a>	Pyrimidine-nucleoside phosphorylase OS=Staphylococcus aureus;	COG0213	F:Nucleotide transport and metabolism	GO:0006206;GO:0006213;GO:0016154;GO:0009032;GO:0004645;GO:0047847;GO:0004850	BP:pyrimidine nucleobase metabolic process;BP:pyrimidine nucleoside metabolic process;MF:pyrimidine-nucleoside phosphorylase activity;MF:thymidine phosphorylase activity;MF:phosphorylase activity;MF:deoxyuridine phosphorylase activity;MF:uridine phosphorylase activity;	K00756	pdp	map00240	Pyrimidine metabolism
CPS94_RS00655	CPS94_RS00655	extracellular solute-binding protein	4696.97	12.1975	8.28258e-17	9.52497e-16	yes	up	ref_gene	mRNA	0	0	0	80.87	21.1	70.34	57.4367	0	<a target="_blank" href="https://www.ncbi.nlm.nih.gov/protein/WP_112195814.1/">WP_112195814.1</a>	extracellular solute-binding protein [Ligilactobacillus murinus]	PF01547.27;PF13416.8;PF13343.8;PF13531.8	SBP_bac_1;SBP_bac_8;SBP_bac_6;SBP_bac_11	Bacterial extracellular solute-binding protein;Bacterial extracellular solute-binding protein;Bacterial extracellular solute-binding protein;Bacterial extracellular solute-binding protein	<a target="_blank" href="https://www.ncbi.nlm.nih.gov/protein/sp|Q00749|MSME_STRMU;/">sp|Q00749|MSME_STRMU;</a>	Multiple sugar-binding protein OS=Streptococcus mutans serotype c;	COG1653	G:Carbohydrate transport and metabolism	------	------	K10117	msmE	map02010	ABC transporters
CPS94_RS07305	CPS94_RS07305	PTS sugar transporter subunit IIC	4437.96	12.1157	7.49348e-24	1.70298e-22	yes	up	ref_gene	mRNA	0	0	0	92.5	67.29	94.01	84.6	0	<a target="_blank" href="https://www.ncbi.nlm.nih.gov/protein/WP_112194292.1/">WP_112194292.1</a>	PTS sugar transporter subunit IIC [Ligilactobacillus murinus]	PF03609.16	EII-Sor	PTS system sorbose-specific iic component	<a target="_blank" href="https://www.ncbi.nlm.nih.gov/protein/sp|P69803|PTNC_ECO57;/">sp|P69803|PTNC_ECO57;</a>	PTS system mannose-specific EIIC component OS=Escherichia coli O157:H7 OX=83334 GN=manY PE=3 SV=1;	COG3715	G:Carbohydrate transport and metabolism	GO:0009401;GO:0016021;GO:0005886	BP:phosphoenolpyruvate-dependent sugar phosphotransferase system;CC:integral component of membrane;CC:plasma membrane;	K02795	manY	map00520;map02060;map00051	Phosphotransferase system (PTS);Fructose and mannose metabolism
CPS94_RS00435	CPS94_RS00435	IS3 family transposase	4240.31	12.05	2.08736e-22	4.28469e-21	yes	up	ref_gene	mRNA	0	0	0	41.82	121.7	92.59	85.37	0	<a target="_blank" href="https://www.ncbi.nlm.nih.gov/protein/WP_112194690.1/">WP_112194690.1</a>	IS3 family transposase [Ligilactobacillus murinus]	PF13333.8;PF13276.8;PF00665.28;PF13683.8	rve_2;HTH_21;rve;rve_3	Integrase core domain;HTH-like domain;Integrase core domain;Integrase core domain	<a target="_blank" href="https://www.ncbi.nlm.nih.gov/protein/sp|P19769|INSK_ECOLI;/">sp|P19769|INSK_ECOLI;</a>	Putative transposase InsK for insertion sequence element IS150 OS=Escherichia coli;	COG2801	X:Mobilome: prophages, transposons	------	------	K07497	------	------	------
CPS94_RS02995	deoD	purine-nucleoside phosphorylase	3368.84	11.718	6.9164e-16	7.17577e-15	yes	up	ref_gene	mRNA	0	0	0	130.58	35.12	82.69	82.7967	0	<a target="_blank" href="https://www.ncbi.nlm.nih.gov/protein/WP_112195187.1/">WP_112195187.1</a>	purine-nucleoside phosphorylase [Ligilactobacillus murinus]	PF01048.22	PNP_UDP_1	Phosphorylase superfamily	<a target="_blank" href="https://www.ncbi.nlm.nih.gov/protein/sp|Q38XI0|DEOD_LACSS;/">sp|Q38XI0|DEOD_LACSS;</a>	Purine nucleoside phosphorylase DeoD-type OS=Lactobacillus sakei subsp. sakei;	COG0813	F:Nucleotide transport and metabolism	GO:0042278;GO:0004731	BP:purine nucleoside metabolic process;MF:purine-nucleoside phosphorylase activity;	K03784	deoD	map00240;map00230;map00760	Pyrimidine metabolism;Purine metabolism;Nicotinate and nicotinamide metabolism
CPS94_RS07310	CPS94_RS07310	PTS sugar transporter subunit IIB	2617.27	11.3538	4.25057e-20	6.93533e-19	yes	up	ref_gene	mRNA	0	0	0	169.17	75.76	115.99	120.307	0	<a target="_blank" href="https://www.ncbi.nlm.nih.gov/protein/WP_112194290.1/">WP_112194290.1</a>	PTS sugar transporter subunit IIB [Ligilactobacillus murinus]	PF03830.17	PTSIIB_sorb	PTS system sorbose subfamily IIB component	<a target="_blank" href="https://www.ncbi.nlm.nih.gov/protein/sp|P26380|PTFB_BACSU;/">sp|P26380|PTFB_BACSU;</a>	PTS system fructose-specific EIIB component OS=Bacillus subtilis;	COG3444	G:Carbohydrate transport and metabolism	GO:0009401;GO:0005737;GO:0016301;GO:0008982	BP:phosphoenolpyruvate-dependent sugar phosphotransferase system;CC:cytoplasm;MF:kinase activity;MF:protein-;	------	------	------	------
CPS94_RS07300	CPS94_RS07300	PTS system mannose/fructose/sorbose family transporter subunit IID	2581.68	11.3341	5.54779e-21	9.5412e-20	yes	up	ref_gene	mRNA	0	0	0	57.31	43.89	64.52	55.24	0	<a target="_blank" href="https://www.ncbi.nlm.nih.gov/protein/WP_112286450.1/">WP_112286450.1</a>	PTS system mannose/fructose/sorbose family transporter subunit IID [Ligilactobacillus murinus]	PF03613.16	EIID-AGA	PTS system mannose/fructose/sorbose family IID component	<a target="_blank" href="https://www.ncbi.nlm.nih.gov/protein/sp|P69805|PTND_ECOLI;/">sp|P69805|PTND_ECOLI;</a>	PTS system mannose-specific EIID component OS=Escherichia coli;	COG3716	G:Carbohydrate transport and metabolism	GO:0009401;GO:0016021;GO:0005886	BP:phosphoenolpyruvate-dependent sugar phosphotransferase system;CC:integral component of membrane;CC:plasma membrane;	K02796	manZ	map00520;map02060;map00051	Phosphotransferase system (PTS);Fructose and mannose metabolism
CPS94_RS00660	CPS94_RS00660	sugar ABC transporter permease	1752.88	10.7755	4.54937e-17	5.39426e-16	yes	up	ref_gene	mRNA	0	0	0	50.12	13.2	37.09	33.47	0	<a target="_blank" href="https://www.ncbi.nlm.nih.gov/protein/GFI64383.1/">GFI64383.1</a>	lactose transport system permease protein LacF [Lactobacillaceae bacterium]	PF00528.24	BPD_transp_1	Binding-protein-dependent transport system inner membrane component	<a target="_blank" href="https://www.ncbi.nlm.nih.gov/protein/sp|Q00750|MSMF_STRMU;/">sp|Q00750|MSMF_STRMU;</a>	Multiple sugar-binding transport system permease protein MsmF OS=Streptococcus mutans serotype c;	COG1175	G:Carbohydrate transport and metabolism	GO:0055085;GO:0016021;GO:0005886	BP:transmembrane transport;CC:integral component of membrane;CC:plasma membrane;	K10118	msmF	map02010	ABC transporters
CPS94_RS05070	CPS94_RS05070	Fic family protein	1648.24	10.6867	6.22765e-19	9.05788e-18	yes	up	ref_gene	mRNA	0	0	0	21.17	23.02	25.94	23.3767	0	<a target="_blank" href="https://www.ncbi.nlm.nih.gov/protein/WP_112194675.1/">WP_112194675.1</a>	Fic family protein [Ligilactobacillus murinus]	PF02661.20	Fic	Fic/DOC family	------	------	COG3177	K:Transcription	------	------	------	------	------	------
CPS94_RS02940	CPS94_RS02940	hypothetical protein	1592.82	10.6374	9.55958e-19	1.37212e-17	yes	up	ref_gene	mRNA	0	0	0	60.22	62.37	72.22	64.9367	0	<a target="_blank" href="https://www.ncbi.nlm.nih.gov/protein/WP_112195203.1/">WP_112195203.1</a>	hypothetical protein [Ligilactobacillus murinus]	------	------	------	------	------	------	------	------	------	------	------	------	------
sRNA0044			1497.3	10.5481	3.60496e-18	4.88076e-17	yes	up	sRNA	unknown	0	0	0	13521.5	16337	11715.3	13857.9	0
CPS94_RS00665	CPS94_RS00665	carbohydrate ABC transporter permease	1468.28	10.5199	6.17454e-16	6.51226e-15	yes	up	ref_gene	mRNA	0	0	0	47.88	10.76	33.21	30.6167	0	<a target="_blank" href="https://www.ncbi.nlm.nih.gov/protein/WP_112195809.1/">WP_112195809.1</a>	carbohydrate ABC transporter permease [Ligilactobacillus murinus]	PF00528.24	BPD_transp_1	Binding-protein-dependent transport system inner membrane component	<a target="_blank" href="https://www.ncbi.nlm.nih.gov/protein/sp|Q00751|MSMG_STRMU;/">sp|Q00751|MSMG_STRMU;</a>	Multiple sugar-binding transport system permease protein MsmG OS=Streptococcus mutans serotype c;	COG0395	G:Carbohydrate transport and metabolism	GO:0055085;GO:0016021;GO:0005886	BP:transmembrane transport;CC:integral component of membrane;CC:plasma membrane;	K10119	msmG	map02010	ABC transporters
CPS94_RS08920	CPS94_RS08920	LytTR family transcriptional regulator DNA-binding domain-containing protein	1464.3	10.516	2.68516e-18	3.6614e-17	yes	up	ref_gene	mRNA	0	0	0	32.24	34.6	34.25	33.6967	0	<a target="_blank" href="https://www.ncbi.nlm.nih.gov/protein/WP_112193852.1/">WP_112193852.1</a>	LytTR family transcriptional regulator DNA-binding domain-containing protein [Ligilactobacillus murinus]	PF04397.17	LytTR	LytTr DNA-binding domain	------	------	COG3279;COG3279	K:Transcription;T:Signal transduction mechanisms	------	------	K07707	agrA	map02024;map02020	Quorum sensing;Two-component system
CPS94_RS09645	CPS94_RS09645	hypothetical protein	1461.27	10.513	2.42522e-17	2.92363e-16	yes	up	ref_gene	mRNA	0	0	0	114.19	264.24	169.63	182.687	0	<a target="_blank" href="https://www.ncbi.nlm.nih.gov/protein/WP_112286479.1/">WP_112286479.1</a>	hypothetical protein [Ligilactobacillus murinus]	PF13712.8	Glyco_tranf_2_5	Glycosyltransferase like family	------	------	------	------	------	------	------	------	------	------
CPS94_RS07270	CPS94_RS07270	hypothetical protein	1378.48	10.4289	1.47389e-17	1.86334e-16	yes	up	ref_gene	mRNA	0	0	0	29.61	52.48	39.95	40.68	0	<a target="_blank" href="https://www.ncbi.nlm.nih.gov/protein/AWZ38722.1/">AWZ38722.1</a>	hypothetical protein CPS94_07265 [Ligilactobacillus murinus]	------	------	------	------	------	------	------	------	------	------	------	------	------
CPS94_RS07295	CPS94_RS07295	PTS fructose transporter subunit IIA	1368.54	10.4184	1.8143e-17	2.23451e-16	yes	up	ref_gene	mRNA	0	0	0	83.29	52.71	64.44	66.8133	0	<a target="_blank" href="https://www.ncbi.nlm.nih.gov/protein/WP_112194294.1/">WP_112194294.1</a>	PTS fructose transporter subunit IIA [Ligilactobacillus murinus]	PF03610.18	EIIA-man	PTS system fructose IIA component	<a target="_blank" href="https://www.ncbi.nlm.nih.gov/protein/sp|Q5XAF5|PTNAB_STRP6;/">sp|Q5XAF5|PTNAB_STRP6;</a>	PTS system mannose-specific EIIAB component OS=Streptococcus pyogenes serotype M6;	COG2893	G:Carbohydrate transport and metabolism	------	------	K02793	manXa	map00520;map02060;map00051	Phosphotransferase system (PTS);Fructose and mannose metabolism
CPS94_RS02935	CPS94_RS02935	hypothetical protein	933.775	9.86693	9.6176e-16	9.81818e-15	yes	up	ref_gene	mRNA	0	0	0	66.75	83.41	55.86	68.6733	0	<a target="_blank" href="https://www.ncbi.nlm.nih.gov/protein/WP_076150347.1/">WP_076150347.1</a>	hypothetical protein [Ligilactobacillus murinus]	------	------	------	------	------	------	------	------	------	------	------	------	------
CPS94_RS08910	CPS94_RS08910	peptide cleavage/export ABC transporter	550.856	9.10553	1.60926e-13	1.38382e-12	yes	up	ref_gene	mRNA	0	0	0	3.62	3.56	4.1	3.76	0	<a target="_blank" href="https://www.ncbi.nlm.nih.gov/protein/WP_112193848.1/">WP_112193848.1</a>	peptide cleavage/export ABC transporter [Ligilactobacillus murinus]	PF00664.25;PF03412.17;PF00005.29;PF13529.8;PF13401.8;PF03193.18	ABC_membrane;Peptidase_C39;ABC_tran;Peptidase_C39_2;AAA_22;RsgA_GTPase	ABC transporter transmembrane region;Peptidase C39 family;ABC transporter;Peptidase_C39 like family;AAA domain;RsgA GTPase	<a target="_blank" href="https://www.ncbi.nlm.nih.gov/protein/sp|P59653|COMA_STRR6;/">sp|P59653|COMA_STRR6;</a>	Transport/processing ATP-binding protein ComA OS=Streptococcus pneumoniae;	COG2274	V:Defense mechanisms	GO:0016021;GO:0005524;GO:0043214;GO:0008234	CC:integral component of membrane;MF:ATP binding;MF:bacteriocin-transporting ATPase activity;MF:cysteine-type peptidase activity;	K20344	blpA	map02024;map02010	Quorum sensing;ABC transporters
CPS94_RS09630	CPS94_RS09630	glycosyltransferase	549.616	9.10228	1.96824e-73	3.13114e-71	yes	up	ref_gene	mRNA	0.59	0.35	0.72	333.68	325.07	281.22	313.323	0.553333	<a target="_blank" href="https://www.ncbi.nlm.nih.gov/protein/AWZ39159.1/">AWZ39159.1</a>	family 2 glycosyl transferase [Ligilactobacillus murinus]	PF13712.8	Glyco_tranf_2_5	Glycosyltransferase like family	------	------	COG1216	G:Carbohydrate transport and metabolism	------	------	------	------	------	------
CPS94_RS09315	CPS94_RS09315	RNA-guided endonuclease TnpB family protein	491.011	8.93961	3.96927e-10	2.47626e-09	yes	up	ref_gene	mRNA	0	0	0	8.65	5.73	1	5.12667	0	<a target="_blank" href="https://www.ncbi.nlm.nih.gov/protein/WP_004050805.1/">WP_004050805.1</a>	transposase [Ligilactobacillus murinus]	PF07282.13;PF01385.21;PF12323.10	OrfB_Zn_ribbon;OrfB_IS605;HTH_OrfB_IS605	Putative transposase DNA-binding domain;Probable transposase;Helix-turn-helix domain	<a target="_blank" href="https://www.ncbi.nlm.nih.gov/protein/sp|P54992|YSNA_STRPR;/">sp|P54992|YSNA_STRPR;</a>	Putative transposase in snaA-snaB intergenic region OS=Streptomyces pristinaespiralis OX=38300 PE=3 SV=1;	COG0675	X:Mobilome: prophages, transposons	GO:0006310;GO:0032196;GO:0003677	BP:DNA recombination;BP:transposition;MF:DNA binding;	K07496	------	------	------
CPS94_RS09555	CPS94_RS09555	glycosyltransferase	378.578	8.56444	1.4159e-87	4.50493e-85	yes	up	ref_gene	mRNA	0.51	0.5	0.31	171.95	148.13	204.26	174.78	0.44	<a target="_blank" href="https://www.ncbi.nlm.nih.gov/protein/WP_112194030.1/">WP_112194030.1</a>	glycosyltransferase [Ligilactobacillus murinus]	PF00535.28;PF13641.8;PF10111.11	Glycos_transf_2;Glyco_tranf_2_3;Glyco_tranf_2_2	Glycosyl transferase family 2;Glycosyltransferase like family 2;Glycosyltransferase like family 2	<a target="_blank" href="https://www.ncbi.nlm.nih.gov/protein/sp|P68668|GTRB_BPSF2;/">sp|P68668|GTRB_BPSF2;</a>	Bactoprenol glucosyl transferase OS=Shigella phage SfII OX=66284 GN=gtrB PE=3 SV=1;	COG0463	M:Cell wall/membrane/envelope biogenesis	GO:0016021	CC:integral component of membrane;	K12999	rgpI	------	------
CPS94_RS03215	CPS94_RS03215	IS3 family transposase	317.199	8.30924	3.00185e-26	8.18648e-25	yes	up	ref_gene	mRNA	0.28	0.3	1.76	306.47	211.47	217.52	245.153	0.78	<a target="_blank" href="https://www.ncbi.nlm.nih.gov/protein/WP_112195131.1/">WP_112195131.1</a>	IS3 family transposase [Ligilactobacillus murinus]	PF13333.8;PF13276.8;PF00665.28;PF13683.8	rve_2;HTH_21;rve;rve_3	Integrase core domain;HTH-like domain;Integrase core domain;Integrase core domain	<a target="_blank" href="https://www.ncbi.nlm.nih.gov/protein/sp|P19769|INSK_ECOLI;/">sp|P19769|INSK_ECOLI;</a>	Putative transposase InsK for insertion sequence element IS150 OS=Escherichia coli;	COG2801	X:Mobilome: prophages, transposons	------	------	K07497	------	------	------
CPS94_RS09565	CPS94_RS09565	GtrA family protein	298.478	8.22148	1.95274e-10	1.28989e-09	yes	up	ref_gene	mRNA	0	0	0	18.02	14.63	26.32	19.6567	0	<a target="_blank" href="https://www.ncbi.nlm.nih.gov/protein/WP_112195911.1/">WP_112195911.1</a>	GtrA family protein [Ligilactobacillus murinus]	PF04138.16	GtrA	GtrA-like protein	------	------	COG2246	I:Lipid transport and metabolism	GO:0000271;GO:0016021	BP:polysaccharide biosynthetic process;CC:integral component of membrane;	------	------	------	------
CPS94_RS11420	CPS94_RS11420	hypothetical protein	296.665	8.21269	3.46314e-10	2.19639e-09	yes	up	ref_gene	mRNA	0	0	0	13.4	21.76	31.76	22.3067	0	<a target="_blank" href="https://www.ncbi.nlm.nih.gov/protein/WP_167397196.1/">WP_167397196.1</a>	hypothetical protein [Ligilactobacillus murinus]	------	------	------	------	------	------	------	------	------	------	------	------	------
CPS94_RS02930	CPS94_RS02930	hypothetical protein	248.425	7.95667	9.90137e-10	5.96269e-09	yes	up	ref_gene	mRNA	0	0	0	11.64	18.63	18.38	16.2167	0	<a target="_blank" href="https://www.ncbi.nlm.nih.gov/protein/WP_112286364.1/">WP_112286364.1</a>	hypothetical protein [Ligilactobacillus murinus]	------	------	------	------	------	------	------	------	------	------	------	------	------
CPS94_RS09830	CPS94_RS09830	KxYKxGKxW signal peptide domain-containing protein	202.67	7.66299	5.8468e-261	1.11615e-257	yes	up	ref_gene	mRNA	0.49	0.4	0.71	95.87	120.96	110.83	109.22	0.533333	<a target="_blank" href="https://www.ncbi.nlm.nih.gov/protein/AWZ39197.1/">AWZ39197.1</a>	hypothetical protein CPS94_09815 [Ligilactobacillus murinus]	PF17966.3;PF17965.3;PF19258.1;PF00746.23	Muc_B2;MucBP_2;KxYKxGKxW_sig;Gram_pos_anchor	Muc B2-like domain;Mucin binding domain;KxYKxGKxW signal peptide;LPXTG cell wall anchor motif	------	------	COG3147	D:Cell cycle control, cell division, chromosome partitioning	------	------	------	------	------	------
CPS94_RS09550	CPS94_RS09550	YfhO family protein	158.651	7.30972	9.23961e-08	4.52267e-07	yes	up	ref_gene	mRNA	0	0	0	1.43	0.86	1.38	1.22333	0	<a target="_blank" href="https://www.ncbi.nlm.nih.gov/protein/WP_112194028.1/">WP_112194028.1</a>	YfhO family protein [Ligilactobacillus murinus]	PF09586.12	YfhO	Bacterial membrane protein YfhO	<a target="_blank" href="https://www.ncbi.nlm.nih.gov/protein/sp|O31582|YFHO_BACSU;/">sp|O31582|YFHO_BACSU;</a>	Uncharacterized protein YfhO OS=Bacillus subtilis;	COG4485	S:Function unknown	GO:0016021	CC:integral component of membrane;	------	------	------	------
CPS94_RS05365	esaA	type VII secretion protein EsaA	100.312	6.64834	9.1236e-18	1.17682e-16	yes	up	ref_gene	mRNA	0.11	0.26	0.26	11.07	30	23.71	21.5933	0.21	<a target="_blank" href="https://www.ncbi.nlm.nih.gov/protein/WP_112286398.1/">WP_112286398.1</a>	type VII secretion protein EsaA [Ligilactobacillus murinus]	------	------	------	<a target="_blank" href="https://www.ncbi.nlm.nih.gov/protein/sp|A0A0H2XFP1|ESAA_STAA3;/">sp|A0A0H2XFP1|ESAA_STAA3;</a>	Type VII secretion system accessory factor EsaA OS=Staphylococcus aureus;	COG1511	S:Function unknown	------	------	------	------	------	------
CPS94_RS08010	CPS94_RS08010	DUF975 family protein	63.297	5.98406	2.46671e-77	4.70895e-75	yes	up	ref_gene	mRNA	1.67	1.11	1.26	94.33	83.58	88.2	88.7033	1.34667	<a target="_blank" href="https://www.ncbi.nlm.nih.gov/protein/WP_112193557.1/">WP_112193557.1</a>	DUF975 family protein [Ligilactobacillus murinus]	PF06161.13	DUF975	Protein of unknown function	------	------	COG5523	S:Function unknown	GO:0016021	CC:integral component of membrane;	------	------	------	------
CPS94_RS09545	CPS94_RS09545	hypothetical protein	57.117	5.83586	0.000304441	0.000908092	yes	up	ref_gene	mRNA	0	0	0	17.33	26.65	21.99	21.99	0	<a target="_blank" href="https://www.ncbi.nlm.nih.gov/protein/WP_112194026.1/">WP_112194026.1</a>	hypothetical protein [Ligilactobacillus murinus]	PF09586.12	YfhO	Bacterial membrane protein YfhO	------	------	------	------	GO:0016021	CC:integral component of membrane;	------	------	------	------
CPS94_RS09325	CPS94_RS09325	IS1182 family transposase	52.642	5.71814	0.0107177	0.0223607	yes	up	ref_gene	mRNA	0	0	0	0.78	0.59	0	0.456667	0	<a target="_blank" href="https://www.ncbi.nlm.nih.gov/protein/WP_112286474.1/">WP_112286474.1</a>	IS1182 family transposase [Ligilactobacillus murinus]	PF01609.23;PF13751.8;PF05598.13	DDE_Tnp_1;DDE_Tnp_1_6;DUF772	Transposase DDE domain;Transposase DDE domain;Transposase domain	------	------	COG3666	X:Mobilome: prophages, transposons	------	------	------	------	------	------
CPS94_RS11375	CPS94_RS11375	DUF4175 domain-containing protein	44.301	5.46925	0.00140255	0.00361331	yes	up	ref_gene	mRNA	0	0	0	14.11	17.57	17.06	16.2467	0	<a target="_blank" href="https://www.ncbi.nlm.nih.gov/protein/WP_143441406.1/">WP_143441406.1</a>	DUF4175 domain-containing protein [Ligilactobacillus murinus]	------	------	------	------	------	------	------	------	------	------	------	------	------
CPS94_RS04110	CPS94_RS04110	IS3 family transposase	30.188	4.9159	1.01951e-05	3.91598e-05	yes	up	ref_gene	mRNA	1.63	0	1.45	37.56	25.28	31.25	31.3633	1.02667	<a target="_blank" href="https://www.ncbi.nlm.nih.gov/protein/WP_112194690.1/">WP_112194690.1</a>	IS3 family transposase [Ligilactobacillus murinus]	PF13333.8;PF13276.8;PF00665.28;PF13683.8	rve_2;HTH_21;rve;rve_3	Integrase core domain;HTH-like domain;Integrase core domain;Integrase core domain	<a target="_blank" href="https://www.ncbi.nlm.nih.gov/protein/sp|P19769|INSK_ECOLI;/">sp|P19769|INSK_ECOLI;</a>	Putative transposase InsK for insertion sequence element IS150 OS=Escherichia coli;	COG2801	X:Mobilome: prophages, transposons	------	------	K07497	------	------	------
CPS94_RS00650	CPS94_RS00650	AraC family transcriptional regulator	28.546	4.83522	4.69587e-73	6.8957e-71	yes	up	ref_gene	mRNA	1.48	2	2.79	55.5	65.61	61.44	60.85	2.09	<a target="_blank" href="https://www.ncbi.nlm.nih.gov/protein/WP_112286311.1/">WP_112286311.1</a>	AraC family transcriptional regulator [Ligilactobacillus murinus]	PF12833.9;PF02311.21;PF00165.25;PF00190.24;PF13384.8;PF07883.13	HTH_18;AraC_binding;HTH_AraC;Cupin_1;HTH_23;Cupin_2	Helix-turn-helix domain;AraC-like ligand binding domain;Bacterial regulatory helix-turn-helix proteins, AraC family;Cupin;Homeodomain-like domain;Cupin domain	<a target="_blank" href="https://www.ncbi.nlm.nih.gov/protein/sp|P43465|RAFR_PEDPE;/">sp|P43465|RAFR_PEDPE;</a>	Raffinose operon transcriptional regulatory protein RafR OS=Pediococcus pentosaceus OX=1255 GN=rafR PE=4 SV=1;	COG2207	K:Transcription	------	------	------	------	------	------
CPS94_RS11310	CPS94_RS11310	hypothetical protein	27.551	4.78405	0.0162228	0.0322934	yes	up	ref_gene	mRNA	0	0	0	21.81	8.86	15.56	15.41	0	<a target="_blank" href="https://www.ncbi.nlm.nih.gov/protein/WP_162626403.1/">WP_162626403.1</a>	hypothetical protein [Ligilactobacillus murinus]	------	------	------	------	------	------	------	------	------	------	------	------	------
novel0050	-	hypothetical protein C822_00923, partial [Ligilactobacillus murinus ASF361]	25.625	4.67946	4.69893e-44	3.5881e-42	yes	up	novel_gene	unknown	46.8	43.74	72.95	2044.68	1622.76	1645.28	1770.91	54.4967	<a target="_blank" href="https://www.ncbi.nlm.nih.gov/protein/WP_163592320.1/">WP_163592320.1</a>	IS30 family transposase [Ligilactobacillus murinus]	------	------	------	------	------	COG2826	X:Mobilome: prophages, transposons	------	------	K07482	------	------	------
CPS94_RS03425	CPS94_RS03425	helix-turn-helix domain-containing protein	22.004	4.4597	2.55073e-126	1.21734e-123	yes	up	ref_gene	mRNA	23.01	19.27	26.73	538.06	533.19	508.02	526.423	23.0033	------	------	PF13518.8;PF06056.14	HTH_28;Terminase_5	Helix-turn-helix domain;Putative ATPase subunit of terminase	<a target="_blank" href="https://www.ncbi.nlm.nih.gov/protein/sp|Q57066|Y1720_HAEIN;/">sp|Q57066|Y1720_HAEIN;</a>	Uncharacterized protein HI_1720 OS=Haemophilus influenzae;	COG2963	X:Mobilome: prophages, transposons	------	------	K07483	------	------	------
CPS94_RS09320	CPS94_RS09320	hypothetical protein	17.174	4.10218	1.72922e-07	8.27338e-07	yes	up	ref_gene	mRNA	0.39	0.46	2.91	15.82	28.29	22.19	22.1	1.25333	<a target="_blank" href="https://www.ncbi.nlm.nih.gov/protein/WP_112193971.1/">WP_112193971.1</a>	hypothetical protein [Ligilactobacillus murinus]	------	------	------	------	------	------	------	------	------	------	------	------	------
CPS94_RS02350	CPS94_RS02350	restriction endonuclease subunit S	17.024	4.08949	2.23333e-50	2.24391e-48	yes	up	ref_gene	mRNA	6.01	6.71	12.12	144.47	123.52	165.09	144.36	8.28	<a target="_blank" href="https://www.ncbi.nlm.nih.gov/protein/WP_112195391.1/">WP_112195391.1</a>	restriction endonuclease subunit S [Ligilactobacillus murinus]	PF01420.21	Methylase_S	Type I restriction modification DNA specificity domain	<a target="_blank" href="https://www.ncbi.nlm.nih.gov/protein/sp|Q58926|Y1531_METJA;/">sp|Q58926|Y1531_METJA;</a>	Uncharacterized protein MJ1531 OS=Methanocaldococcus jannaschii;	COG0732	V:Defense mechanisms	------	------	K01154	hsdS	------	------
CPS94_RS05280	CPS94_RS05280	hypothetical protein	15.777	3.97975	1.61201e-19	2.50188e-18	yes	up	ref_gene	mRNA	1.88	3.75	0.89	32.74	31.02	44.42	36.06	2.17333	<a target="_blank" href="https://www.ncbi.nlm.nih.gov/protein/WP_112194620.1/">WP_112194620.1</a>	hypothetical protein [Ligilactobacillus murinus]	------	------	------	------	------	------	------	------	------	------	------	------	------
CPS94_RS05285	CPS94_RS05285	hypothetical protein	15.468	3.95119	1.31344e-08	7.02344e-08	yes	up	ref_gene	mRNA	0.3	0.37	1.02	9.33	6.48	12.05	9.28667	0.563333	<a target="_blank" href="https://www.ncbi.nlm.nih.gov/protein/WP_112194618.1/">WP_112194618.1</a>	hypothetical protein [Ligilactobacillus murinus]	------	------	------	------	------	------	------	GO:0016021	CC:integral component of membrane;	------	------	------	------
CPS94_RS07380	CPS94_RS07380	helix-turn-helix domain-containing protein	14.365	3.84449	6.4364e-45	5.34221e-43	yes	up	ref_gene	mRNA	16.42	13.5	20.54	302.16	208.1	261.22	257.16	16.82	<a target="_blank" href="https://www.ncbi.nlm.nih.gov/protein/WP_004050023.1/">WP_004050023.1</a>	helix-turn-helix domain-containing protein [Ligilactobacillus murinus]	PF12844.9;PF01381.24;PF13443.8;PF13560.8	HTH_19;HTH_3;HTH_26;HTH_31	Helix-turn-helix domain;Helix-turn-helix;Cro/C1-type HTH DNA-binding domain;Helix-turn-helix domain	------	------	COG1396	K:Transcription	GO:0003677	MF:DNA binding;	------	------	------	------
novel0028	-	sulfatase family protein [Ligilactobacillus murinus DSM 20452 = NBRC 14221]	13.312	3.73461	4.03734e-10	2.51051e-09	yes	up	novel_gene	unknown	70.05	24.09	16.14	554.95	835.61	684.59	691.717	36.76	<a target="_blank" href="https://www.ncbi.nlm.nih.gov/protein/WP_148458378.1/">WP_148458378.1</a>	LTA synthase family protein [Ligilactobacillus murinus]	------	------	------	<a target="_blank" href="https://www.ncbi.nlm.nih.gov/protein/sp|Q797B3|LTAS1_BACSU;/">sp|Q797B3|LTAS1_BACSU;</a>	Lipoteichoic acid synthase 1 OS=Bacillus subtilis;	COG1368	M:Cell wall/membrane/envelope biogenesis	GO:0016021;GO:0005886;GO:0046872;GO:0008484	CC:integral component of membrane;CC:plasma membrane;MF:metal ion binding;MF:sulfuric ester hydrolase activity;	K19005	ltaS	map00561	Glycerolipid metabolism
CPS94_RS09570	CPS94_RS09570	hypothetical protein	11.365	3.50655	8.16104e-16	8.37603e-15	yes	up	ref_gene	mRNA	0.92	1.16	0.94	12.45	7.07	15.98	11.8333	1.00667	<a target="_blank" href="https://www.ncbi.nlm.nih.gov/protein/WP_112194034.1/">WP_112194034.1</a>	hypothetical protein [Ligilactobacillus murinus]	------	------	------	------	------	------	------	GO:0016021	CC:integral component of membrane;	------	------	------	------
novel0029	-	LTA synthase family protein [Ligilactobacillus murinus]	10.104	3.33692	6.53437e-20	1.03951e-18	yes	up	novel_gene	unknown	20.28	10.9	13.14	157.32	186.88	169.04	171.08	14.7733	<a target="_blank" href="https://www.ncbi.nlm.nih.gov/protein/WP_148458378.1/">WP_148458378.1</a>	LTA synthase family protein [Ligilactobacillus murinus]	------	------	------	<a target="_blank" href="https://www.ncbi.nlm.nih.gov/protein/sp|O34952|LTAS2_BACSU;/">sp|O34952|LTAS2_BACSU;</a>	Lipoteichoic acid synthase 2 OS=Bacillus subtilis;	COG1368	M:Cell wall/membrane/envelope biogenesis	GO:0016021;GO:0005886;GO:0046872;GO:0008484	CC:integral component of membrane;CC:plasma membrane;MF:metal ion binding;MF:sulfuric ester hydrolase activity;	K19005	ltaS	map00561	Glycerolipid metabolism
novel0067	-	hypothetical protein EA95_02947, partial [Enterococcus faecium]	9.982	3.31935	0.0257076	0.0484939	yes	up	novel_gene	unknown	0.75	1.07	0	0.75	3.26	19.28	7.76333	0.606667	<a target="_blank" href="https://www.ncbi.nlm.nih.gov/protein/RBT11052.1/">RBT11052.1</a>	hypothetical protein EA95_02947, partial [Enterococcus faecium]	------	------	------	------	------	------	------	------	------	------	------	------	------
CPS94_RS06680	CPS94_RS06680	IS3 family transposase	7.836	2.97009	1.81073e-11	1.28502e-10	yes	up	ref_gene	mRNA	14.64	3.27	15.7	95.1	75.68	96.36	89.0467	11.2033	<a target="_blank" href="https://www.ncbi.nlm.nih.gov/protein/WP_112286319.1/">WP_112286319.1</a>	IS3 family transposase [Ligilactobacillus murinus]	PF13333.8;PF13276.8;PF00665.28;PF13683.8	rve_2;HTH_21;rve;rve_3	Integrase core domain;HTH-like domain;Integrase core domain;Integrase core domain	<a target="_blank" href="https://www.ncbi.nlm.nih.gov/protein/sp|P19769|INSK_ECOLI;/">sp|P19769|INSK_ECOLI;</a>	Putative transposase InsK for insertion sequence element IS150 OS=Escherichia coli;	COG2801	X:Mobilome: prophages, transposons	------	------	K07497	------	------	------
CPS94_RS04560	CPS94_RS04560	ATP-binding cassette domain-containing protein	7.251	2.85819	3.20099e-52	3.81919e-50	yes	up	ref_gene	mRNA	16.86	17.18	22.45	136.81	146.58	137.01	140.133	18.83	<a target="_blank" href="https://www.ncbi.nlm.nih.gov/protein/WP_112194801.1/">WP_112194801.1</a>	ATP-binding cassette domain-containing protein [Ligilactobacillus murinus]	PF00005.29;PF02463.21;PF08352.14;PF13401.8	ABC_tran;SMC_N;oligo_HPY;AAA_22	ABC transporter;RecF/RecN/SMC N terminal domain;Oligopeptide/dipeptide transporter, C-terminal region;AAA domain	<a target="_blank" href="https://www.ncbi.nlm.nih.gov/protein/sp|P0A2V4|OPPF_LACLA;/">sp|P0A2V4|OPPF_LACLA;</a>	Oligopeptide transport ATP-binding protein OppF OS=Lactococcus lactis subsp. lactis;	COG1123	O:Posttranslational modification, protein turnover, chaperones	GO:0015833;GO:0042626;GO:0005524	BP:peptide transport;MF:ATPase activity, coupled to transmembrane movement of substances;MF:ATP binding;	K02032	ddpF	map02024	Quorum sensing
CPS94_RS10065	CPS94_RS10065	TIM barrel protein	6.763	2.75774	1.90116e-15	1.87078e-14	yes	up	ref_gene	mRNA	12.06	13.31	17.15	127	52.61	115.46	98.3567	14.1733	<a target="_blank" href="https://www.ncbi.nlm.nih.gov/protein/WP_004050835.1/">WP_004050835.1</a>	TIM barrel protein [Ligilactobacillus murinus]	PF01261.26	AP_endonuc_2	Xylose isomerase-like TIM barrel	------	------	COG1082	G:Carbohydrate transport and metabolism	GO:0016853	MF:isomerase activity;	------	------	------	------
CPS94_RS04555	CPS94_RS04555	ABC transporter permease	6.197	2.63147	8.90677e-44	6.53963e-42	yes	up	ref_gene	mRNA	18.5	16.27	22.24	112.28	133.29	117.48	121.017	19.0033	<a target="_blank" href="https://www.ncbi.nlm.nih.gov/protein/WP_004048875.1/">WP_004048875.1</a>	ABC transporter permease [Ligilactobacillus murinus]	PF00528.24;PF19300.1	BPD_transp_1;BPD_transp_1_N	Binding-protein-dependent transport system inner membrane component;Binding-prot-dependent transport system membrane comp, N-term	<a target="_blank" href="https://www.ncbi.nlm.nih.gov/protein/sp|P0A4N7|OPPB_LACLA;/">sp|P0A4N7|OPPB_LACLA;</a>	Oligopeptide transport system permease protein OppB OS=Lactococcus lactis subsp. lactis;	COG0601;COG0601	E:Amino acid transport and metabolism;P:Inorganic ion transport and metabolism	GO:0055085;GO:0016021;GO:0005886	BP:transmembrane transport;CC:integral component of membrane;CC:plasma membrane;	K02033	------	map02024	Quorum sensing
CPS94_RS00630	CPS94_RS00630	cation diffusion facilitator family transporter	6.056	2.59831	1.02817e-80	2.18086e-78	yes	up	ref_gene	mRNA	234.65	197.77	201.74	1181.96	1400.42	1373.78	1318.72	211.387	<a target="_blank" href="https://www.ncbi.nlm.nih.gov/protein/WP_112195824.1/">WP_112195824.1</a>	cation diffusion facilitator family transporter [Ligilactobacillus murinus]	PF01545.23;PF16916.7	Cation_efflux;ZT_dimer	Cation efflux family;Dimerisation domain of Zinc Transporter	<a target="_blank" href="https://www.ncbi.nlm.nih.gov/protein/sp|P46348|MNES_BACSU;/">sp|P46348|MNES_BACSU;</a>	Manganese efflux system protein MneS OS=Bacillus subtilis;	COG0053	P:Inorganic ion transport and metabolism	GO:0016021;GO:0008324	CC:integral component of membrane;MF:cation transmembrane transporter activity;	------	------	------	------
CPS94_RS02380	dnaI	primosomal protein DnaI	5.665	2.50209	2.86342e-72	3.90448e-70	yes	up	ref_gene	mRNA	73.82	62.99	62.19	336.93	399.23	428.27	388.143	66.3333	<a target="_blank" href="https://www.ncbi.nlm.nih.gov/protein/WP_076150261.1/">WP_076150261.1</a>	primosomal protein DnaI [Ligilactobacillus murinus]	PF07319.13;PF01695.19;PF00308.20;PF03969.18;PF00910.24;PF02367.19;PF00004.31;PF05729.14	DnaI_N;IstB_IS21;Bac_DnaA;AFG1_ATPase;RNA_helicase;TsaE;AAA;NACHT	Primosomal protein DnaI N-terminus;IstB-like ATP binding protein;Bacterial dnaA protein;AFG1-like ATPase;RNA helicase;Threonylcarbamoyl adenosine biosynthesis protein TsaE;ATPase family associated with various cellular activities;NACHT domain	<a target="_blank" href="https://www.ncbi.nlm.nih.gov/protein/sp|P06567|DNAI_BACSU;/">sp|P06567|DNAI_BACSU;</a>	Primosomal protein DnaI OS=Bacillus subtilis;	COG1484	L:Replication, recombination and repair	GO:0005524	MF:ATP binding;	K11144	dnaI	------	------
CPS94_RS07775	ulaG	L-ascorbate 6-phosphate lactonase	5.661	2.50112	1.4105e-18	1.97989e-17	yes	up	ref_gene	mRNA	40.71	41.16	37.03	306.57	151.56	226.62	228.25	39.6333	<a target="_blank" href="https://www.ncbi.nlm.nih.gov/protein/WP_112193482.1/">WP_112193482.1</a>	L-ascorbate 6-phosphate lactonase [Ligilactobacillus murinus]	PF13483.8;PF12706.9	Lactamase_B_3;Lactamase_B_2	Beta-lactamase superfamily domain;Beta-lactamase superfamily domain	<a target="_blank" href="https://www.ncbi.nlm.nih.gov/protein/sp|B7LLX4|ULAG_ESCF3;/">sp|B7LLX4|ULAG_ESCF3;</a>	Probable L-ascorbate-6-phosphate lactonase UlaG OS=Escherichia fergusonii;	COG2220	G:Carbohydrate transport and metabolism	GO:0016787	MF:hydrolase activity;	K03476	ulaG	map00053	Ascorbate and aldarate metabolism
CPS94_RS06835	rplL	50S ribosomal protein L7/L12	5.576	2.47915	1.20495e-39	8.51941e-38	yes	up	ref_gene	mRNA	350.57	379.24	270.24	1838.53	1950.98	2189.96	1993.16	333.35	<a target="_blank" href="https://www.ncbi.nlm.nih.gov/protein/KRM59063.1/">KRM59063.1</a>	50S ribosomal protein L7 L12 [Ligilactobacillus animalis KCTC 3501 = DSM 20602]	PF00542.21;PF16320.7	Ribosomal_L12;Ribosomal_L12_N	Ribosomal protein L7/L12 C-terminal domain;Ribosomal protein L7/L12 dimerisation domain	<a target="_blank" href="https://www.ncbi.nlm.nih.gov/protein/sp|Q1WST5|RL7_LACS1;/">sp|Q1WST5|RL7_LACS1;</a>	50S ribosomal protein L7/L12 OS=Lactobacillus salivarius;	COG0222	J:Translation, ribosomal structure and biogenesis	GO:0006412;GO:0005840;GO:0003735	BP:translation;CC:ribosome;MF:structural constituent of ribosome;	K02935	rplL	map03010	Ribosome
CPS94_RS06840	rplJ	50S ribosomal protein L10	5.389	2.4299	4.18513e-36	2.49669e-34	yes	up	ref_gene	mRNA	176.97	197.56	135.97	828.75	1025.67	1022.47	958.963	170.167	<a target="_blank" href="https://www.ncbi.nlm.nih.gov/protein/KRM77089.1/">KRM77089.1</a>	50S ribosomal protein L10 [Ligilactobacillus murinus DSM 20452 = NBRC 14221]	PF00466.22	Ribosomal_L10	Ribosomal protein L10	<a target="_blank" href="https://www.ncbi.nlm.nih.gov/protein/sp|Q1WST4|RL10_LACS1;/">sp|Q1WST4|RL10_LACS1;</a>	50S ribosomal protein L10 OS=Lactobacillus salivarius;	COG0244	J:Translation, ribosomal structure and biogenesis	GO:0042254;GO:0006412;GO:0015934;GO:0070180;GO:0003735	BP:ribosome biogenesis;BP:translation;CC:large ribosomal subunit;MF:large ribosomal subunit rRNA binding;MF:structural constituent of ribosome;	K02864	rplJ	map03010	Ribosome
CPS94_RS00625	msrA	peptide-methionine (S)-S-oxide reductase MsrA	5.124	2.3574	3.34682e-55	4.25938e-53	yes	up	ref_gene	mRNA	487.39	441.42	421.3	2095.62	2700.58	2467.35	2421.18	450.037	<a target="_blank" href="https://www.ncbi.nlm.nih.gov/protein/WP_112195826.1/">WP_112195826.1</a>	peptide-methionine (S)-S-oxide reductase MsrA [Ligilactobacillus murinus]	PF01625.23	PMSR	Peptide methionine sulfoxide reductase	<a target="_blank" href="https://www.ncbi.nlm.nih.gov/protein/sp|A5VKT1|MSRA_LACRD;/">sp|A5VKT1|MSRA_LACRD;</a>	Peptide methionine sulfoxide reductase MsrA OS=Lactobacillus reuteri;	COG0225	O:Posttranslational modification, protein turnover, chaperones	GO:0006464;GO:0008113;GO:0033744	BP:cellular protein modification process;MF:peptide-methionin;MF:L-methionin;	K07304	msrA	------	------
CPS94_RS11250	secY	preprotein translocase subunit SecY	4.848	2.27727	2.46032e-20	4.08414e-19	yes	up	ref_gene	mRNA	402.21	368.28	326.17	2119.73	1209.6	2119.98	1816.44	365.553	<a target="_blank" href="https://www.ncbi.nlm.nih.gov/protein/WP_112193182.1/">WP_112193182.1</a>	preprotein translocase subunit SecY [Ligilactobacillus murinus]	PF00344.22	SecY	SecY	<a target="_blank" href="https://www.ncbi.nlm.nih.gov/protein/sp|F6CD01|SECY1_LACKZ;/">sp|F6CD01|SECY1_LACKZ;</a>	Protein translocase subunit SecY 1 OS=Lactobacillus kefiranofaciens;	COG0201	U:Intracellular trafficking, secretion, and vesicular transport	GO:0065002;GO:0043952;GO:0006605;GO:0016021;GO:0005886	BP:intracellular protein transmembrane transport;BP:protein transport by the Sec complex;BP:protein targeting;CC:integral component of membrane;CC:plasma membrane;	K03076	secY	map02024;map03070;map03060	Quorum sensing;Bacterial secretion system;Protein export
CPS94_RS04565	CPS94_RS04565	ABC transporter ATP-binding protein	4.691	2.22996	1.38227e-27	4.18849e-26	yes	up	ref_gene	mRNA	22.66	20.67	32.56	111.29	123.62	131.58	122.163	25.2967	<a target="_blank" href="https://www.ncbi.nlm.nih.gov/protein/WP_039936110.1/">WP_039936110.1</a>	ABC transporter ATP-binding protein [Ligilactobacillus murinus]	PF00005.29;PF08352.14;PF13304.8;PF02463.21;PF13401.8;PF00931.24;PF13191.8	ABC_tran;oligo_HPY;AAA_21;SMC_N;AAA_22;NB-ARC;AAA_16	ABC transporter;Oligopeptide/dipeptide transporter, C-terminal region;AAA domain, putative AbiEii toxin, Type IV TA system;RecF/RecN/SMC N terminal domain;AAA domain;NB-ARC domain;AAA ATPase domain	<a target="_blank" href="https://www.ncbi.nlm.nih.gov/protein/sp|P50980|OPPD_LACLS;/">sp|P50980|OPPD_LACLS;</a>	Oligopeptide transport ATP-binding protein OppD OS=Lactococcus lactis subsp. cremoris;	COG0444;COG0444	E:Amino acid transport and metabolism;P:Inorganic ion transport and metabolism	GO:0015833;GO:0042626;GO:0005524	BP:peptide transport;MF:ATPase activity, coupled to transmembrane movement of substances;MF:ATP binding;	K02031	ddpD	map02024	Quorum sensing
CPS94_RS02640	CPS94_RS02640	ADP-ribosylglycohydrolase family protein	4.644	2.21546	1.80329e-13	1.54371e-12	yes	up	ref_gene	mRNA	15.66	16.51	24.65	64.58	127.26	80.04	90.6267	18.94	<a target="_blank" href="https://www.ncbi.nlm.nih.gov/protein/WP_112195314.1/">WP_112195314.1</a>	ADP-ribosylglycohydrolase family protein [Ligilactobacillus murinus]	PF03747.16	ADP_ribosyl_GH	ADP-ribosylglycohydrolase	<a target="_blank" href="https://www.ncbi.nlm.nih.gov/protein/sp|B0KTG8|TRI1_PSEPG;/">sp|B0KTG8|TRI1_PSEPG;</a>	ADP-ribosylarginine hydrolase Tri1 OS=Pseudomonas putida;	COG1397	O:Posttranslational modification, protein turnover, chaperones	------	------	------	------	------	------
CPS94_RS09465	CPS94_RS09465	hypothetical protein	4.551	2.18623	2.56616e-15	2.51221e-14	yes	up	ref_gene	mRNA	44.34	33.36	48.76	186.63	241.14	220.08	215.95	42.1533	<a target="_blank" href="https://www.ncbi.nlm.nih.gov/protein/WP_004050988.1/">WP_004050988.1</a>	hypothetical protein [Ligilactobacillus murinus]	------	------	------	------	------	------	------	------	------	------	------	------	------
CPS94_RS05445	CPS94_RS05445	IS3 family transposase	4.216	2.07581	1.27671e-50	1.35402e-48	yes	up	ref_gene	mRNA	59.33	63.51	65.87	249.72	289.56	279.83	273.037	62.9033	<a target="_blank" href="https://www.ncbi.nlm.nih.gov/protein/WP_112286402.1/">WP_112286402.1</a>	IS3 family transposase [Ligilactobacillus murinus]	PF13333.8;PF13276.8;PF00665.28;PF13683.8	rve_2;HTH_21;rve;rve_3	Integrase core domain;HTH-like domain;Integrase core domain;Integrase core domain	<a target="_blank" href="https://www.ncbi.nlm.nih.gov/protein/sp|P19769|INSK_ECOLI;/">sp|P19769|INSK_ECOLI;</a>	Putative transposase InsK for insertion sequence element IS150 OS=Escherichia coli;	COG2801	X:Mobilome: prophages, transposons	------	------	K07497	------	------	------
CPS94_RS11235	rpsE	30S ribosomal protein S5	4.137	2.04859	4.92893e-25	1.20632e-23	yes	up	ref_gene	mRNA	691.44	686.44	635.66	3057.67	2192.04	3491.3	2913.67	671.18	<a target="_blank" href="https://www.ncbi.nlm.nih.gov/protein/WP_004050282.1/">WP_004050282.1</a>	MULTISPECIES: 30S ribosomal protein S5 [Ligilactobacillus]	PF00333.22;PF03719.17	Ribosomal_S5;Ribosomal_S5_C	Ribosomal protein S5, N-terminal domain;Ribosomal protein S5, C-terminal domain	<a target="_blank" href="https://www.ncbi.nlm.nih.gov/protein/sp|Q1WSA7|RS5_LACS1;/">sp|Q1WSA7|RS5_LACS1;</a>	30S ribosomal protein S5 OS=Lactobacillus salivarius;	COG0098	J:Translation, ribosomal structure and biogenesis	GO:0006412;GO:0015935;GO:0003735;GO:0019843	BP:translation;CC:small ribosomal subunit;MF:structural constituent of ribosome;MF:rRNA binding;	K02988	rpsE	map03010	Ribosome
CPS94_RS08445	CPS94_RS08445	DUF554 domain-containing protein	4.112	2.03997	2.87365e-19	4.35381e-18	yes	up	ref_gene	mRNA	15.98	18.99	22.91	86.82	68.26	90.41	81.83	19.2933	<a target="_blank" href="https://www.ncbi.nlm.nih.gov/protein/WP_112193696.1/">WP_112193696.1</a>	DUF554 domain-containing protein [Ligilactobacillus murinus]	PF04474.14	DUF554	Protein of unknown function	<a target="_blank" href="https://www.ncbi.nlm.nih.gov/protein/sp|P96689|YDFK_BACSU;/">sp|P96689|YDFK_BACSU;</a>	Uncharacterized membrane protein YdfK OS=Bacillus subtilis;	COG1811	S:Function unknown	GO:0016021	CC:integral component of membrane;	K07150	------	------	------
CPS94_RS04545	CPS94_RS04545	oligopeptide ABC transporter substrate-binding protein	4.096	2.03422	7.79632e-24	1.75096e-22	yes	up	ref_gene	mRNA	47.63	49.57	56.67	172.18	269.75	204.75	215.56	51.29	<a target="_blank" href="https://www.ncbi.nlm.nih.gov/protein/WP_112194805.1/">WP_112194805.1</a>	oligopeptide ABC transporter substrate-binding protein [Ligilactobacillus murinus]	PF00496.24	SBP_bac_5	Bacterial extracellular solute-binding proteins, family 5 Middle	<a target="_blank" href="https://www.ncbi.nlm.nih.gov/protein/sp|Q02VA9|OPPA_LACLS;/">sp|Q02VA9|OPPA_LACLS;</a>	Oligopeptide-binding protein OppA OS=Lactococcus lactis subsp. cremoris;	COG0747	E:Amino acid transport and metabolism	GO:0055085;GO:0043190	BP:transmembrane transport;CC:ATP-binding cassett;	K02035	------	map02024	Quorum sensing
CPS94_RS11230	rplR	50S ribosomal protein L18	4.06	2.02148	2.69564e-22	5.47443e-21	yes	up	ref_gene	mRNA	1197.4	1211.63	1130.05	5400.65	3719.88	6168.05	5096.19	1179.69	<a target="_blank" href="https://www.ncbi.nlm.nih.gov/protein/KRL84823.1/">KRL84823.1</a>	50S ribosomal protein L18 [Ligilactobacillus apodemi DSM 16634 = JCM 16172]	PF00861.24	Ribosomal_L18p	Ribosomal L18 of archaea, bacteria, mitoch. and chloroplast	<a target="_blank" href="https://www.ncbi.nlm.nih.gov/protein/sp|Q1WSA6|RL18_LACS1;/">sp|Q1WSA6|RL18_LACS1;</a>	50S ribosomal protein L18 OS=Lactobacillus salivarius;	COG0256	J:Translation, ribosomal structure and biogenesis	GO:0006412;GO:0005840;GO:0003735;GO:0019843	BP:translation;CC:ribosome;MF:structural constituent of ribosome;MF:rRNA binding;	K02881	rplR	map03010	Ribosome
CPS94_RS06115	CPS94_RS06115	hemolysin III family protein	4.03	2.01077	4.35192e-39	2.96707e-37	yes	up	ref_gene	mRNA	69.61	56.93	63.61	248.17	280.95	264.16	264.427	63.3833	<a target="_blank" href="https://www.ncbi.nlm.nih.gov/protein/WP_004051658.1/">WP_004051658.1</a>	hemolysin III family protein [Ligilactobacillus murinus]	PF03006.22	HlyIII	Haemolysin-III related	<a target="_blank" href="https://www.ncbi.nlm.nih.gov/protein/sp|P54176|HLY3_BACCE;/">sp|P54176|HLY3_BACCE;</a>	Hemolysin-3 OS=Bacillus cereus OX=1396 PE=3 SV=1;	COG1272	U:Intracellular trafficking, secretion, and vesicular transport	GO:0016021	CC:integral component of membrane;	K11068	hlyIII	------	------
CPS94_RS05315	CPS94_RS05315	hypothetical protein	4.029	2.01056	1.55596e-15	1.54705e-14	yes	up	ref_gene	mRNA	4.26	3.97	4.49	16.41	15.7	20.92	17.6767	4.24	<a target="_blank" href="https://www.ncbi.nlm.nih.gov/protein/WP_217969493.1/">WP_217969493.1</a>	hypothetical protein, partial [Ligilactobacillus murinus]	------	------	------	------	------	------	------	------	------	------	------	------	------
CPS94_RS10465	menE	o-succinylbenzoate--CoA ligase	3.959	1.98518	1.5453e-14	1.43203e-13	yes	up	ref_gene	mRNA	54.37	39.88	36.49	198.32	122.35	210.05	176.907	43.58	<a target="_blank" href="https://www.ncbi.nlm.nih.gov/protein/WP_112195923.1/">WP_112195923.1</a>	o-succinylbenzoate--CoA ligase [Ligilactobacillus murinus]	PF00501.30;PF13193.8	AMP-binding;AMP-binding_C	AMP-binding enzyme;AMP-binding enzyme C-terminal domain	<a target="_blank" href="https://www.ncbi.nlm.nih.gov/protein/sp|Q71YZ5|MENE_LISMF;/">sp|Q71YZ5|MENE_LISMF;</a>	2-succinylbenzoate--CoA ligase OS=Listeria monocytogenes serotype 4b;	COG0318	I:Lipid transport and metabolism	GO:0009234;GO:0008756;GO:0005524	BP:menaquinone biosynthetic process;MF:o-succinylbenzoate-CoA ligase activity;MF:ATP binding;	K01911	menE	map00130	Ubiquinone and other terpenoid-quinone biosynthesis
CPS94_RS05360	CPS94_RS05360	hypothetical protein	3.913	1.96813	1.79594e-10	1.19876e-09	yes	up	ref_gene	mRNA	7.83	4.63	6.51	15.2	33.91	27.6	25.57	6.32333	<a target="_blank" href="https://www.ncbi.nlm.nih.gov/protein/WP_112286397.1/">WP_112286397.1</a>	hypothetical protein [Ligilactobacillus murinus]	------	------	------	------	------	COG1511	S:Function unknown	GO:0016021	CC:integral component of membrane;	------	------	------	------
CPS94_RS11220	rpsH	30S ribosomal protein S8	3.902	1.9641	2.03657e-17	2.49218e-16	yes	up	ref_gene	mRNA	608.71	584.16	453.49	2186.56	1696.54	2953.87	2278.99	548.787	<a target="_blank" href="https://www.ncbi.nlm.nih.gov/protein/WP_010688175.1/">WP_010688175.1</a>	MULTISPECIES: 30S ribosomal protein S8 [Ligilactobacillus]	PF00410.21	Ribosomal_S8	Ribosomal protein S8	<a target="_blank" href="https://www.ncbi.nlm.nih.gov/protein/sp|Q03ED0|RS8_PEDPA;/">sp|Q03ED0|RS8_PEDPA;</a>	30S ribosomal protein S8 OS=Pediococcus pentosaceus;	COG0096	J:Translation, ribosomal structure and biogenesis	GO:0006412;GO:0005840;GO:0003735;GO:0019843	BP:translation;CC:ribosome;MF:structural constituent of ribosome;MF:rRNA binding;	K02994	rpsH	map03010	Ribosome
CPS94_RS06120	CPS94_RS06120	DUF1836 domain-containing protein	3.847	1.94388	8.90431e-14	7.94314e-13	yes	up	ref_gene	mRNA	63.35	47.33	50.64	253.6	150.78	243.15	215.843	53.7733	<a target="_blank" href="https://www.ncbi.nlm.nih.gov/protein/WP_112286414.1/">WP_112286414.1</a>	DUF1836 domain-containing protein [Ligilactobacillus murinus]	PF08876.13	DUF1836	Domain of unknown function	------	------	------	------	------	------	------	------	------	------
CPS94_RS00140	CPS94_RS00140	methylated-DNA--[protein]-cysteine S-methyltransferase	3.821	1.93397	1.35671e-21	2.56432e-20	yes	up	ref_gene	mRNA	50.31	48.42	63.06	189.75	253.92	203.63	215.767	53.93	<a target="_blank" href="https://www.ncbi.nlm.nih.gov/protein/WP_112195883.1/">WP_112195883.1</a>	methylated-DNA--[protein]-cysteine S-methyltransferase [Ligilactobacillus murinus]	PF01035.22;PF02870.17	DNA_binding_1;Methyltransf_1N	6-O-methylguanine DNA methyltransferase, DNA binding domain;6-O-methylguanine DNA methyltransferase, ribonuclease-like domain	<a target="_blank" href="https://www.ncbi.nlm.nih.gov/protein/sp|P0A697|OGT_MYCBO;/">sp|P0A697|OGT_MYCBO;</a>	Methylated-DNA--protein-cysteine methyltransferase OS=Mycobacterium bovis;	COG0350	L:Replication, recombination and repair	GO:0006307;GO:0032259;GO:0005737;GO:0003908	BP:DNA dealkylation involved in DNA repair;BP:methylation;CC:cytoplasm;MF:methylated-DNA-[protein]-cysteine S-methyltransferase activity;	K00567	ogt	------	------
CPS94_RS05630	CPS94_RS05630	glycoside-pentoside-hexuronide (GPH):cation symporter	3.811	1.93032	2.93063e-11	2.04929e-10	yes	up	ref_gene	mRNA	298.91	330.56	297.29	1549.3	702.84	1340.61	1197.58	308.92	<a target="_blank" href="https://www.ncbi.nlm.nih.gov/protein/WP_112286406.1/">WP_112286406.1</a>	glycoside-pentoside-hexuronide (GPH):cation symporter [Ligilactobacillus murinus]	PF13347.8;PF00358.22	MFS_2;PTS_EIIA_1	MFS/sugar transport protein;phosphoenolpyruvate-dependent sugar phosphotransferase system, EIIA 1	<a target="_blank" href="https://www.ncbi.nlm.nih.gov/protein/sp|P43466|RAFP_PEDPE;/">sp|P43466|RAFP_PEDPE;</a>	Raffinose carrier protein OS=Pediococcus pentosaceus OX=1255 GN=rafP PE=3 SV=1;	COG2190	G:Carbohydrate transport and metabolism	GO:0006814;GO:0009401;GO:0016021;GO:0005886;GO:0015293;GO:0016740	BP:sodium ion transport;BP:phosphoenolpyruvate-dependent sugar phosphotransferase system;CC:integral component of membrane;CC:plasma membrane;MF:symporter activity;MF:transferase activity;	K16209	lacS	------	------
CPS94_RS11225	rplF	50S ribosomal protein L6	3.782	1.91917	1.46559e-21	2.74296e-20	yes	up	ref_gene	mRNA	479.69	447.33	460.64	1955.6	1353.07	2180.35	1829.67	462.553	<a target="_blank" href="https://www.ncbi.nlm.nih.gov/protein/WP_010688174.1/">WP_010688174.1</a>	MULTISPECIES: 50S ribosomal protein L6 [Ligilactobacillus]	PF00347.25	Ribosomal_L6	Ribosomal protein L6	<a target="_blank" href="https://www.ncbi.nlm.nih.gov/protein/sp|Q1WSA5|RL6_LACS1;/">sp|Q1WSA5|RL6_LACS1;</a>	50S ribosomal protein L6 OS=Lactobacillus salivarius;	COG0097	J:Translation, ribosomal structure and biogenesis	GO:0006412;GO:0005840;GO:0003735;GO:0019843	BP:translation;CC:ribosome;MF:structural constituent of ribosome;MF:rRNA binding;	K02933	rplF	map03010	Ribosome
CPS94_RS11240	rpmD	50S ribosomal protein L30	3.769	1.9141	1.03184e-16	1.15869e-15	yes	up	ref_gene	mRNA	1105.32	1150.71	1208.92	5802.41	3416.94	5701.09	4973.48	1154.98	<a target="_blank" href="https://www.ncbi.nlm.nih.gov/protein/WP_004050281.1/">WP_004050281.1</a>	MULTISPECIES: 50S ribosomal protein L30 [Ligilactobacillus]	PF00327.22	Ribosomal_L30	Ribosomal protein L30p/L7e	<a target="_blank" href="https://www.ncbi.nlm.nih.gov/protein/sp|Q1WSA8|RL30_LACS1;/">sp|Q1WSA8|RL30_LACS1;</a>	50S ribosomal protein L30 OS=Lactobacillus salivarius;	COG1841	J:Translation, ribosomal structure and biogenesis	GO:0006412;GO:0015934;GO:0003735	BP:translation;CC:large ribosomal subunit;MF:structural constituent of ribosome;	K02907	rpmD	map03010	Ribosome
CPS94_RS11245	rplO	50S ribosomal protein L15	3.754	1.90847	4.73336e-19	7.00464e-18	yes	up	ref_gene	mRNA	1237.9	1456.52	1400.63	6107.91	3980.65	6148.08	5412.21	1365.02	<a target="_blank" href="https://www.ncbi.nlm.nih.gov/protein/WP_004050280.1/">WP_004050280.1</a>	MULTISPECIES: 50S ribosomal protein L15 [Ligilactobacillus]	PF00828.21	Ribosomal_L27A	Ribosomal proteins 50S-L15, 50S-L18e, 60S-L27A	<a target="_blank" href="https://www.ncbi.nlm.nih.gov/protein/sp|Q1WSA9|RL15_LACS1;/">sp|Q1WSA9|RL15_LACS1;</a>	50S ribosomal protein L15 OS=Lactobacillus salivarius;	COG0200	J:Translation, ribosomal structure and biogenesis	GO:0006412;GO:0015934;GO:0003735;GO:0019843	BP:translation;CC:large ribosomal subunit;MF:structural constituent of ribosome;MF:rRNA binding;	K02876	rplO	map03010	Ribosome
CPS94_RS11210	rplE	50S ribosomal protein L5	3.74	1.90319	3.54265e-25	8.89859e-24	yes	up	ref_gene	mRNA	801.39	787.08	752.21	3208.85	2380.4	3548.41	3045.89	780.227	<a target="_blank" href="https://www.ncbi.nlm.nih.gov/protein/WP_004050289.1/">WP_004050289.1</a>	MULTISPECIES: 50S ribosomal protein L5 [Ligilactobacillus]	PF00673.23;PF00281.21	Ribosomal_L5_C;Ribosomal_L5	ribosomal L5P family C-terminus;Ribosomal protein L5	<a target="_blank" href="https://www.ncbi.nlm.nih.gov/protein/sp|Q1WSA2|RL5_LACS1;/">sp|Q1WSA2|RL5_LACS1;</a>	50S ribosomal protein L5 OS=Lactobacillus salivarius;	COG0094	J:Translation, ribosomal structure and biogenesis	GO:0006412;GO:0005840;GO:0003735;GO:0019843;GO:0000049	BP:translation;CC:ribosome;MF:structural constituent of ribosome;MF:rRNA binding;MF:tRNA binding;	K02931	rplE	map03010	Ribosome
CPS94_RS10055	CPS94_RS10055	sodium:solute symporter	3.674	1.87733	2.49295e-05	9.06485e-05	yes	up	ref_gene	mRNA	29.71	10.26	10.57	71	33.32	86.37	63.5633	16.8467	<a target="_blank" href="https://www.ncbi.nlm.nih.gov/protein/WP_004050837.1/">WP_004050837.1</a>	sodium:solute symporter [Ligilactobacillus murinus]	PF00474.19	SSF	Sodiu	<a target="_blank" href="https://www.ncbi.nlm.nih.gov/protein/sp|Q5E733|NANT_ALIF1;/">sp|Q5E733|NANT_ALIF1;</a>	N-acetylneuraminate transporter OS=Aliivibrio fischeri;	COG0591	E:Amino acid transport and metabolism	GO:0016021;GO:0022857	CC:integral component of membrane;MF:transmembrane transporter activity;	K03307	------	------	------
CPS94_RS04550	CPS94_RS04550	ABC transporter permease	3.668	1.8748	2.79174e-19	4.26355e-18	yes	up	ref_gene	mRNA	45.72	45.48	53.87	166.53	222.28	157.61	182.14	48.3567	<a target="_blank" href="https://www.ncbi.nlm.nih.gov/protein/WP_112286378.1/">WP_112286378.1</a>	ABC transporter permease [Ligilactobacillus murinus]	PF00528.24	BPD_transp_1	Binding-protein-dependent transport system inner membrane component	<a target="_blank" href="https://www.ncbi.nlm.nih.gov/protein/sp|P0A4N9|OPPC_LACLA;/">sp|P0A4N9|OPPC_LACLA;</a>	Oligopeptide transport system permease protein OppC OS=Lactococcus lactis subsp. lactis;	COG1173;COG1173	E:Amino acid transport and metabolism;P:Inorganic ion transport and metabolism	GO:0055085;GO:0016021;GO:0005886	BP:transmembrane transport;CC:integral component of membrane;CC:plasma membrane;	K02034	------	map02024	Quorum sensing
CPS94_RS10915	CPS94_RS10915	PTS mannitol transporter subunit IICBA	3.654	1.8694	0.0214656	0.0415175	yes	up	ref_gene	mRNA	24.32	9.83	27.61	137.98	23.57	60.53	74.0267	20.5867	<a target="_blank" href="https://www.ncbi.nlm.nih.gov/protein/WP_112193255.1/">WP_112193255.1</a>	PTS mannitol transporter subunit IICBA [Ligilactobacillus murinus]	PF02378.20;PF02302.19	PTS_EIIC;PTS_IIB	Phosphotransferase system, EIIC;PTS system, Lactose/Cellobiose specific IIB subunit	<a target="_blank" href="https://www.ncbi.nlm.nih.gov/protein/sp|P42956|PTMCB_BACSU;/">sp|P42956|PTMCB_BACSU;</a>	PTS system mannitol-specific EIICB component OS=Bacillus subtilis;	COG2213	G:Carbohydrate transport and metabolism	------	------	K02800	mtlA	map02060;map00051	Phosphotransferase system (PTS);Fructose and mannose metabolism
CPS94_RS10050	CPS94_RS10050	acetylxylan esterase	3.645	1.86593	8.88438e-09	4.81826e-08	yes	up	ref_gene	mRNA	20.07	15.28	16.98	81.1	35.8	78.48	65.1267	17.4433	<a target="_blank" href="https://www.ncbi.nlm.nih.gov/protein/WP_004050840.1/">WP_004050840.1</a>	acetylxylan esterase [Ligilactobacillus murinus]	PF05448.14;PF12146.10;PF00326.23;PF12697.9	AXE1;Hydrolase_4;Peptidase_S9;Abhydrolase_6	Acetyl xylan esterase;Serine aminopeptidase, S33;Prolyl oligopeptidase family;Alpha/beta hydrolase family	<a target="_blank" href="https://www.ncbi.nlm.nih.gov/protein/sp|P94388|CAH_BACSU;/">sp|P94388|CAH_BACSU;</a>	Cephalosporin-C deacetylase OS=Bacillus subtilis;	COG3458	Q:Secondary metabolites biosynthesis, transport and catabolism	GO:0016788	MF:hydrolase activity, acting on ester bonds;	K01060	cah	map00311	Penicillin and cephalosporin biosynthesis
CPS94_RS11195	rpsQ	30S ribosomal protein S17	3.63	1.85984	2.24926e-09	1.30512e-08	yes	up	ref_gene	mRNA	153.66	101.02	81.26	437.7	340.21	581.64	453.183	111.98	<a target="_blank" href="https://www.ncbi.nlm.nih.gov/protein/WP_004050295.1/">WP_004050295.1</a>	MULTISPECIES: 30S ribosomal protein S17 [Ligilactobacillus]	PF00366.22	Ribosomal_S17	Ribosomal protein S17	<a target="_blank" href="https://www.ncbi.nlm.nih.gov/protein/sp|Q1WS99|RS17_LACS1;/">sp|Q1WS99|RS17_LACS1;</a>	30S ribosomal protein S17 OS=Lactobacillus salivarius;	COG0186	J:Translation, ribosomal structure and biogenesis	GO:0006412;GO:0005840;GO:0003735;GO:0019843	BP:translation;CC:ribosome;MF:structural constituent of ribosome;MF:rRNA binding;	K02961	rpsQ	map03010	Ribosome
CPS94_RS10470	menB	1%2C4-dihydroxy-2-naphthoyl-CoA synthase	3.612	1.8526	8.64038e-12	6.36853e-11	yes	up	ref_gene	mRNA	47.36	38.25	28.52	142.01	99.58	186.08	142.557	38.0433	<a target="_blank" href="https://www.ncbi.nlm.nih.gov/protein/WP_112194250.1/">WP_112194250.1</a>	1,4-dihydroxy-2-naphthoyl-CoA synthase [Ligilactobacillus murinus]	PF00378.22;PF16113.7	ECH_1;ECH_2	Enoyl-CoA hydratase/isomerase;Enoyl-CoA hydratase/isomerase	<a target="_blank" href="https://www.ncbi.nlm.nih.gov/protein/sp|Q49WG8|MENB_STAS1;/">sp|Q49WG8|MENB_STAS1;</a>	1,4-dihydroxy-2-naphthoyl-CoA synthase OS=Staphylococcus saprophyticus subsp. saprophyticus;	COG0447	H:Coenzyme transport and metabolism	GO:0009234;GO:0008935	BP:menaquinone biosynthetic process;MF:1,4-dihydroxy-2-naphthoyl-CoA synthase activity;	K01661	menB	map00130	Ubiquinone and other terpenoid-quinone biosynthesis
CPS94_RS00640	ugpC	sn-glycerol-3-phosphate ABC transporter ATP-binding protein UgpC	3.604	1.84949	0.0075585	0.0165447	yes	up	ref_gene	mRNA	120.82	99.21	132.12	761.1	140.02	362.69	421.27	117.383	<a target="_blank" href="https://www.ncbi.nlm.nih.gov/protein/WP_112195820.1/">WP_112195820.1</a>	sn-glycerol-3-phosphate ABC transporter ATP-binding protein UgpC [Ligilactobacillus murinus]	PF00005.29;PF17912.3;PF02463.21;PF17850.3;PF08402.12;PF13304.8;PF03215.17;PF03459.19	ABC_tran;OB_MalK;SMC_N;CysA_C_terminal;TOBE_2;AAA_21;Rad17;TOBE	ABC transporter;MalK OB fold domain;RecF/RecN/SMC N terminal domain;CysA C-terminal regulatory domain;TOBE domain;AAA domain, putative AbiEii toxin, Type IV TA system;Rad17 P-loop domain;TOBE domain	<a target="_blank" href="https://www.ncbi.nlm.nih.gov/protein/sp|Q00752|MSMK_STRMU;/">sp|Q00752|MSMK_STRMU;</a>	Multiple sugar-binding transport ATP-binding protein MsmK OS=Streptococcus mutans serotype c;	COG3839	G:Carbohydrate transport and metabolism	GO:0042626;GO:0005524	MF:ATPase activity, coupled to transmembrane movement of substances;MF:ATP binding;	K10112	msmX	map02010	ABC transporters
CPS94_RS11185	rplP	50S ribosomal protein L16	3.584	1.84163	1.0443e-14	9.8692e-14	yes	up	ref_gene	mRNA	702.31	551.47	450.2	1998.83	1706.46	2804.07	2169.79	567.993	<a target="_blank" href="https://www.ncbi.nlm.nih.gov/protein/WP_004050298.1/">WP_004050298.1</a>	MULTISPECIES: 50S ribosomal protein L16 [Ligilactobacillus]	PF00252.20;PF08797.13	Ribosomal_L16;HIRAN	Ribosomal protein L16p/L10e;HIRAN domain	<a target="_blank" href="https://www.ncbi.nlm.nih.gov/protein/sp|Q1WS97|RL16_LACS1;/">sp|Q1WS97|RL16_LACS1;</a>	50S ribosomal protein L16 OS=Lactobacillus salivarius;	COG0197	J:Translation, ribosomal structure and biogenesis	GO:0006412;GO:0005840;GO:0003735;GO:0000049;GO:0019843	BP:translation;CC:ribosome;MF:structural constituent of ribosome;MF:tRNA binding;MF:rRNA binding;	K02878	rplP	map03010	Ribosome
CPS94_RS03745	CPS94_RS03745	IS3 family transposase	3.573	1.83695	7.44453e-06	2.90033e-05	yes	up	ref_gene	mRNA	29.62	121.79	76.06	295.33	255.57	290.54	280.48	75.8233	<a target="_blank" href="https://www.ncbi.nlm.nih.gov/protein/WP_172395775.1/">WP_172395775.1</a>	MULTISPECIES: IS3 family transposase [Lactobacillaceae]	PF00665.28;PF13683.8;PF13276.8;PF13333.8	rve;rve_3;HTH_21;rve_2	Integrase core domain;Integrase core domain;HTH-like domain;Integrase core domain	<a target="_blank" href="https://www.ncbi.nlm.nih.gov/protein/sp|P19769|INSK_ECOLI;/">sp|P19769|INSK_ECOLI;</a>	Putative transposase InsK for insertion sequence element IS150 OS=Escherichia coli;	COG2801	X:Mobilome: prophages, transposons	------	------	K07497	------	------	------
CPS94_RS01240	asnA	aspartate--ammonia ligase	3.558	1.83106	4.01613e-35	2.19051e-33	yes	up	ref_gene	mRNA	121.83	105.71	110.46	413.71	365.81	459.66	413.06	112.667	<a target="_blank" href="https://www.ncbi.nlm.nih.gov/protein/WP_112195642.1/">WP_112195642.1</a>	aspartate--ammonia ligase [Ligilactobacillus murinus]	PF03590.17	AsnA	Aspartate-ammonia ligase	<a target="_blank" href="https://www.ncbi.nlm.nih.gov/protein/sp|Q1WTD6|ASNA_LACS1;/">sp|Q1WTD6|ASNA_LACS1;</a>	Aspartate--ammonia ligase OS=Lactobacillus salivarius;	COG2502	E:Amino acid transport and metabolism	GO:0070981;GO:0005737;GO:0005524;GO:0004071	BP:L-asparagine biosynthetic process;CC:cytoplasm;MF:ATP binding;MF:aspartate-ammonia ligase activity;	K01914	asnA	map00460;map00250	Cyanoamino acid metabolism;Alanine, aspartate and glutamate metabolism
CPS94_RS03780	CPS94_RS03780	Cof-type HAD-IIB family hydrolase	3.502	1.80823	2.23876e-28	7.77053e-27	yes	up	ref_gene	mRNA	23.96	20.31	23.82	76.4	79.22	91.26	82.2933	22.6967	<a target="_blank" href="https://www.ncbi.nlm.nih.gov/protein/WP_112194984.1/">WP_112194984.1</a>	Cof-type HAD-IIB family hydrolase [Ligilactobacillus murinus]	PF08282.14;PF05116.15;PF00702.28	Hydrolase_3;S6PP;Hydrolase	haloacid dehalogenase-like hydrolase;Sucrose-6F-phosphate phosphohydrolase;haloacid dehalogenase-like hydrolase	<a target="_blank" href="https://www.ncbi.nlm.nih.gov/protein/sp|P70947|YITU_BACSU;/">sp|P70947|YITU_BACSU;</a>	5-amino-6;	COG0561;COG0561	H:Coenzyme transport and metabolism;R:General function prediction only	GO:0016787	MF:hydrolase activity;	K21064	ycsE	map00740	Riboflavin metabolism
CPS94_RS03730	CPS94_RS03730	M1 family metallopeptidase	3.485	1.80119	7.16072e-09	3.96227e-08	yes	up	ref_gene	mRNA	50.18	58.73	48.78	232.53	100.07	228.7	187.1	52.5633	<a target="_blank" href="https://www.ncbi.nlm.nih.gov/protein/WP_112194994.1/">WP_112194994.1</a>	M1 family metallopeptidase [Ligilactobacillus murinus]	PF01433.22;PF17900.3;PF11838.10	Peptidase_M1;Peptidase_M1_N;ERAP1_C	Peptidase family M1 domain;Peptidase M1 N-terminal domain;ERAP1-like C-terminal domain	<a target="_blank" href="https://www.ncbi.nlm.nih.gov/protein/sp|P37896|AMPN_LACDL;/">sp|P37896|AMPN_LACDL;</a>	Aminopeptidase N OS=Lactobacillus delbrueckii subsp. lactis OX=29397 GN=pepN PE=1 SV=3;	COG0308	E:Amino acid transport and metabolism	------	------	K01256	pepN	map00480	Glutathione metabolism
CPS94_RS11215	CPS94_RS11215	type Z 30S ribosomal protein S14	3.477	1.79769	6.57929e-08	3.28793e-07	yes	up	ref_gene	mRNA	257.08	217.4	151.46	830.34	610.84	1153.4	864.86	208.647	<a target="_blank" href="https://www.ncbi.nlm.nih.gov/protein/WP_004050287.1/">WP_004050287.1</a>	MULTISPECIES: type Z 30S ribosomal protein S14 [Ligilactobacillus]	PF00253.23	Ribosomal_S14	Ribosomal protein S14p/S29e	<a target="_blank" href="https://www.ncbi.nlm.nih.gov/protein/sp|Q1WSA3|RS14Z_LACS1;/">sp|Q1WSA3|RS14Z_LACS1;</a>	30S ribosomal protein S14 type Z OS=Lactobacillus salivarius;	COG0199	J:Translation, ribosomal structure and biogenesis	GO:0006412;GO:0005840;GO:0003735;GO:0019843;GO:0008270	BP:translation;CC:ribosome;MF:structural constituent of ribosome;MF:rRNA binding;MF:zinc ion binding;	K02954	rpsN	map03010	Ribosome
CPS94_RS00645	CPS94_RS00645	alpha-glucosidase	3.474	1.79666	2.07338e-05	7.67069e-05	yes	up	ref_gene	mRNA	53.66	59.9	61.46	336.9	82.29	189.2	202.797	58.34	<a target="_blank" href="https://www.ncbi.nlm.nih.gov/protein/WP_112195818.1/">WP_112195818.1</a>	alpha-glucosidase [Ligilactobacillus murinus]	PF00128.26;PF16657.7;PF14701.8	Alpha-amylase;Malt_amylase_C;hDGE_amylase	Alpha amylase, catalytic domain;Maltogenic Amylase, C-terminal domain;Glycogen debranching enzyme, glucanotransferase domain	<a target="_blank" href="https://www.ncbi.nlm.nih.gov/protein/sp|Q54796|DEXB_STRPN;/">sp|Q54796|DEXB_STRPN;</a>	Glucan 1,6-alpha-glucosidase OS=Streptococcus pneumoniae serotype 4;	COG0366	G:Carbohydrate transport and metabolism	GO:0005975;GO:0003824	BP:carbohydrate metabolic process;MF:catalytic activity;	K01215	dexB	------	------
CPS94_RS10460	CPS94_RS10460	MFS transporter	3.442	1.78314	2.33639e-17	2.84087e-16	yes	up	ref_gene	mRNA	55.12	45.51	49.48	195.27	133.73	201.15	176.717	50.0367	<a target="_blank" href="https://www.ncbi.nlm.nih.gov/protein/WP_112194248.1/">WP_112194248.1</a>	MFS transporter [Ligilactobacillus murinus]	PF07690.18;PF06609.15	MFS_1;TRI12	Major Facilitator Superfamily;Fungal trichothecene efflux pump	<a target="_blank" href="https://www.ncbi.nlm.nih.gov/protein/sp|O34456|EXUT_BACSU;/">sp|O34456|EXUT_BACSU;</a>	Hexuronate transporter OS=Bacillus subtilis;	COG2271	G:Carbohydrate transport and metabolism	------	------	K03535	gudP	------	------
CPS94_RS00030	rpsK	30S ribosomal protein S11	3.434	1.77989	1.20672e-14	1.12923e-13	yes	up	ref_gene	mRNA	301.33	248.17	179.23	852.79	786.86	1029.84	889.83	242.91	<a target="_blank" href="https://www.ncbi.nlm.nih.gov/protein/WP_004050265.1/">WP_004050265.1</a>	MULTISPECIES: 30S ribosomal protein S11 [Ligilactobacillus]	PF00411.21	Ribosomal_S11	Ribosomal protein S11	<a target="_blank" href="https://www.ncbi.nlm.nih.gov/protein/sp|Q1WSB5|RS11_LACS1;/">sp|Q1WSB5|RS11_LACS1;</a>	30S ribosomal protein S11 OS=Lactobacillus salivarius;	COG0100	J:Translation, ribosomal structure and biogenesis	GO:0006412;GO:0005840;GO:0003735;GO:0019843	BP:translation;CC:ribosome;MF:structural constituent of ribosome;MF:rRNA binding;	K02948	rpsK	map03010	Ribosome
CPS94_RS09980	CPS94_RS09980	IS30 family transposase	3.426	1.77671	2.03903e-08	1.07528e-07	yes	up	ref_gene	mRNA	17.06	33.11	17.72	84.01	59.85	97.48	80.4467	22.63	<a target="_blank" href="https://www.ncbi.nlm.nih.gov/protein/WP_004048827.1/">WP_004048827.1</a>	IS30 family transposase [Ligilactobacillus murinus]	PF13936.8;PF00665.28;PF13683.8	HTH_38;rve;rve_3	Helix-turn-helix domain;Integrase core domain;Integrase core domain	<a target="_blank" href="https://www.ncbi.nlm.nih.gov/protein/sp|P0CF89|INSI3_ECOLI;/">sp|P0CF89|INSI3_ECOLI;</a>	Transposase InsI for insertion sequence element IS30C OS=Escherichia coli;	COG2826	X:Mobilome: prophages, transposons	GO:0015074;GO:0003676	BP:DNA integration;MF:nucleic acid binding;	K07482	------	------	------
CPS94_RS00440	CPS94_RS00440	LPXTG cell wall anchor domain-containing protein	3.41	1.76987	4.07563e-44	3.24183e-42	yes	up	ref_gene	mRNA	18.01	18.49	19.05	62.68	60.35	70.4	64.4767	18.5167	<a target="_blank" href="https://www.ncbi.nlm.nih.gov/protein/WP_112286309.1/">WP_112286309.1</a>	LPXTG cell wall anchor domain-containing protein [Ligilactobacillus murinus]	PF08428.12;PF18957.2;PF00746.23	Rib;RibLong;Gram_pos_anchor	Rib domain;Long Rib domain;LPXTG cell wall anchor motif	<a target="_blank" href="https://www.ncbi.nlm.nih.gov/protein/sp|Q02192|BCA_STRA1;/">sp|Q02192|BCA_STRA1;</a>	C protein alpha-antigen OS=Streptococcus agalactiae serotype Ia;	COG4932	M:Cell wall/membrane/envelope biogenesis	------	------	------	------	------	------
CPS94_RS10070	CPS94_RS10070	ROK family protein	3.339	1.73935	4.54344e-10	2.81605e-09	yes	up	ref_gene	mRNA	76.52	51.71	71.57	285.33	152.05	243.44	226.94	66.6	<a target="_blank" href="https://www.ncbi.nlm.nih.gov/protein/WP_004050834.1/">WP_004050834.1</a>	ROK family protein [Ligilactobacillus murinus]	PF00480.22	ROK	ROK family	<a target="_blank" href="https://www.ncbi.nlm.nih.gov/protein/sp|P26832|Y188_CLOPE;/">sp|P26832|Y188_CLOPE;</a>	Uncharacterized protein CPE0188 OS=Clostridium perfringens;	COG1940;COG1940	G:Carbohydrate transport and metabolism;K:Transcription	------	------	------	------	------	------
CPS94_RS02670	rpmA	50S ribosomal protein L27	3.317	1.7298	2.3269e-10	1.50578e-09	yes	up	ref_gene	mRNA	419.28	355.99	218.05	1265.02	1042.01	1335.21	1214.08	331.107	<a target="_blank" href="https://www.ncbi.nlm.nih.gov/protein/WP_004048016.1/">WP_004048016.1</a>	MULTISPECIES: 50S ribosomal protein L27 [Ligilactobacillus]	PF01016.21	Ribosomal_L27	Ribosomal L27 protein	<a target="_blank" href="https://www.ncbi.nlm.nih.gov/protein/sp|Q836X4|RL27_ENTFA;/">sp|Q836X4|RL27_ENTFA;</a>	50S ribosomal protein L27 OS=Enterococcus faecalis;	COG0211	J:Translation, ribosomal structure and biogenesis	GO:0006412;GO:0005840;GO:0003735	BP:translation;CC:ribosome;MF:structural constituent of ribosome;	K02899	rpmA	map03010	Ribosome
CPS94_RS09425	CPS94_RS09425	branched-chain amino acid aminotransferase	3.309	1.72626	5.9831e-27	1.70474e-25	yes	up	ref_gene	mRNA	106.02	92.63	84.62	313.55	286.97	367.18	322.567	94.4233	<a target="_blank" href="https://www.ncbi.nlm.nih.gov/protein/WP_004050997.1/">WP_004050997.1</a>	branched-chain amino acid aminotransferase [Ligilactobacillus murinus]	PF01063.21	Aminotran_4	Amino-transferase class IV	<a target="_blank" href="https://www.ncbi.nlm.nih.gov/protein/sp|P54689|ILVE_HAEIN;/">sp|P54689|ILVE_HAEIN;</a>	Branched-chain-amino-acid aminotransferase OS=Haemophilus influenzae;	COG0115;COG0115	E:Amino acid transport and metabolism;H:Coenzyme transport and metabolism	GO:0009098;GO:0009099;GO:0009097;GO:0050048;GO:0052654;GO:0052655;GO:0052656	BP:leucine biosynthetic process;BP:valine biosynthetic process;BP:isoleucine biosynthetic process;MF:L-leucin;MF:L-leucine transaminase activity;MF:L-valine transaminase activity;MF:L-isoleucine transaminase activity;	K00826	ilvE	map00270;map00770;map00280;map00966;map00290	Cysteine and methionine metabolism;Pantothenate and CoA biosynthesis;Valine, leucine and isoleucine degradation;Glucosinolate biosynthesis;Valine, leucine and isoleucine biosynthesis
CPS94_RS02005	CPS94_RS02005	YdcF family protein	3.262	1.70568	5.07327e-18	6.77263e-17	yes	up	ref_gene	mRNA	26.17	26.93	35.48	98.49	85.72	113.66	99.29	29.5267	<a target="_blank" href="https://www.ncbi.nlm.nih.gov/protein/EMZ17906.1/">EMZ17906.1</a>	hypothetical protein C822_00578 [Ligilactobacillus murinus ASF361]	PF02698.19	DUF218	DUF218 domain	------	------	COG1434	M:Cell wall/membrane/envelope biogenesis	------	------	------	------	------	------
CPS94_RS01275	CPS94_RS01275	response regulator transcription factor	3.25	1.70034	3.54693e-11	2.45329e-10	yes	up	ref_gene	mRNA	14.54	11.7	17.48	52.99	49.61	43.72	48.7733	14.5733	<a target="_blank" href="https://www.ncbi.nlm.nih.gov/protein/WP_004049315.1/">WP_004049315.1</a>	response regulator transcription factor [Ligilactobacillus murinus]	PF00072.26;PF00196.21	Response_reg;GerE	Response regulator receiver domain;Bacterial regulatory proteins, luxR family	<a target="_blank" href="https://www.ncbi.nlm.nih.gov/protein/sp|O34723|DESR_BACSU;/">sp|O34723|DESR_BACSU;</a>	Transcriptional regulatory protein DesR OS=Bacillus subtilis;	COG2197;COG2197	T:Signal transduction mechanisms;K:Transcription	GO:0000160;GO:0006355;GO:0003677	BP:phosphorelay signal transduction system;BP:regulation of transcription, DNA-templated;MF:DNA binding;	K07693	desR	map02020	Two-component system
CPS94_RS00025	rpsM	30S ribosomal protein S13	3.233	1.69307	2.35573e-12	1.85065e-11	yes	up	ref_gene	mRNA	296.97	233.15	175.45	746.31	699.38	1001.34	815.677	235.19	<a target="_blank" href="https://www.ncbi.nlm.nih.gov/protein/WP_004050267.1/">WP_004050267.1</a>	MULTISPECIES: 30S ribosomal protein S13 [Ligilactobacillus]	PF00416.24	Ribosomal_S13	Ribosomal protein S13/S18	<a target="_blank" href="https://www.ncbi.nlm.nih.gov/protein/sp|Q1WSB4|RS13_LACS1;/">sp|Q1WSB4|RS13_LACS1;</a>	30S ribosomal protein S13 OS=Lactobacillus salivarius;	COG0099	J:Translation, ribosomal structure and biogenesis	GO:0006412;GO:0005840;GO:0003735;GO:0019843;GO:0000049	BP:translation;CC:ribosome;MF:structural constituent of ribosome;MF:rRNA binding;MF:tRNA binding;	K02952	rpsM	map03010	Ribosome
CPS94_RS02105	purK	5-(carboxyamino)imidazole ribonucleotide synthase	3.227	1.69002	3.61561e-10	2.27046e-09	yes	up	ref_gene	mRNA	51.95	59.54	47.85	197.04	110.47	223.15	176.887	53.1133	<a target="_blank" href="https://www.ncbi.nlm.nih.gov/protein/WP_112195416.1/">WP_112195416.1</a>	5-(carboxyamino)imidazole ribonucleotide synthase [Ligilactobacillus murinus]	PF02222.24;PF17769.3;PF07478.15;PF02826.21;PF02786.19	ATP-grasp;PurK_C;Dala_Dala_lig_C;2-Hacid_dh_C;CPSase_L_D2	ATP-grasp domain;Phosphoribosylaminoimidazole carboxylase C-terminal domain;D-ala D-ala ligase C-terminus;D-isomer specific 2-hydroxyacid dehydrogenase, NAD binding domain;Carbamoyl-phosphate synthase L chain, ATP binding domain	<a target="_blank" href="https://www.ncbi.nlm.nih.gov/protein/sp|P12045|PURK_BACSU;/">sp|P12045|PURK_BACSU;</a>	N5-carboxyaminoimidazole ribonucleotide synthase OS=Bacillus subtilis;	COG0026	F:Nucleotide transport and metabolism	------	------	K01589	purK	map00230	Purine metabolism
CPS94_RS08020	CPS94_RS08020	sucrose-specific PTS transporter subunit IIBC	3.204	1.67973	2.77872e-06	1.14323e-05	yes	up	ref_gene	mRNA	52.89	72.09	54.02	259.4	91.53	234.26	195.063	59.6667	<a target="_blank" href="https://www.ncbi.nlm.nih.gov/protein/WP_112193561.1/">WP_112193561.1</a>	sucrose-specific PTS transporter subunit IIBC [Ligilactobacillus murinus]	PF02378.20;PF00358.22;PF00367.22	PTS_EIIC;PTS_EIIA_1;PTS_EIIB	Phosphotransferase system, EIIC;phosphoenolpyruvate-dependent sugar phosphotransferase system, EIIA 1;phosphotransferase system, EIIB	<a target="_blank" href="https://www.ncbi.nlm.nih.gov/protein/sp|P12655|PTS3B_STRMU;/">sp|P12655|PTS3B_STRMU;</a>	PTS system sucrose-specific EIIBCA component OS=Streptococcus mutans serotype c;	COG1263	G:Carbohydrate transport and metabolism	------	------	K02810	scrA	map02060;map00500	Phosphotransferase system (PTS);Starch and sucrose metabolism
CPS94_RS08890	CPS94_RS08890	IS30 family transposase	3.193	1.675	2.35106e-20	3.93699e-19	yes	up	ref_gene	mRNA	32.65	33.25	42.46	120.2	105.89	129.35	118.48	36.12	<a target="_blank" href="https://www.ncbi.nlm.nih.gov/protein/WP_112193842.1/">WP_112193842.1</a>	IS30 family transposase [Ligilactobacillus murinus]	PF13936.8;PF13683.8	HTH_38;rve_3	Helix-turn-helix domain;Integrase core domain	<a target="_blank" href="https://www.ncbi.nlm.nih.gov/protein/sp|P0CF89|INSI3_ECOLI;/">sp|P0CF89|INSI3_ECOLI;</a>	Transposase InsI for insertion sequence element IS30C OS=Escherichia coli;	COG2826	X:Mobilome: prophages, transposons	------	------	K07482	------	------	------
CPS94_RS04235	rpmB	50S ribosomal protein L28	3.187	1.67212	1.3738e-11	9.89653e-11	yes	up	ref_gene	mRNA	193.75	216.56	136.93	699.69	540.78	674.79	638.42	182.413	<a target="_blank" href="https://www.ncbi.nlm.nih.gov/protein/WP_004047397.1/">WP_004047397.1</a>	MULTISPECIES: 50S ribosomal protein L28 [Ligilactobacillus]	PF00830.21	Ribosomal_L28	Ribosomal L28 family	<a target="_blank" href="https://www.ncbi.nlm.nih.gov/protein/sp|Q1WUA6|RL28_LACS1;/">sp|Q1WUA6|RL28_LACS1;</a>	50S ribosomal protein L28 OS=Lactobacillus salivarius;	COG0227	J:Translation, ribosomal structure and biogenesis	GO:0006412;GO:0005840;GO:0003735	BP:translation;CC:ribosome;MF:structural constituent of ribosome;	K02902	rpmB	map03010	Ribosome
CPS94_RS06500	map	type I methionyl aminopeptidase	3.161	1.66043	4.57506e-21	8.08684e-20	yes	up	ref_gene	mRNA	93.24	87.01	80.56	280.16	229.4	340.81	283.457	86.9367	<a target="_blank" href="https://www.ncbi.nlm.nih.gov/protein/WP_004051474.1/">WP_004051474.1</a>	type I methionyl aminopeptidase [Ligilactobacillus murinus]	PF00557.26	Peptidase_M24	Metallopeptidase family M24	<a target="_blank" href="https://www.ncbi.nlm.nih.gov/protein/sp|P53579|MAP11_SYNY3;/">sp|P53579|MAP11_SYNY3;</a>	Methionine aminopeptidase A OS=Synechocystis sp.;	COG0024	J:Translation, ribosomal structure and biogenesis	GO:0070084;GO:0046872;GO:0070006	BP:protein initiator methionine removal;MF:metal ion binding;MF:metalloaminopeptidase activity;	K01265	map	------	------
CPS94_RS05690	CPS94_RS05690	nucleotidyltransferase family protein	3.147	1.65378	6.04757e-22	1.19019e-20	yes	up	ref_gene	mRNA	41.71	47.36	42.65	124.78	143.9	165.66	144.78	43.9067	<a target="_blank" href="https://www.ncbi.nlm.nih.gov/protein/WP_004048424.1/">WP_004048424.1</a>	nucleotidyltransferase family protein [Ligilactobacillus murinus]	PF06042.13	NTP_transf_6	Nucleotidyltransferase	------	------	COG3575	S:Function unknown	------	------	K09962	------	------	------
CPS94_RS02095	CPS94_RS02095	KUP/HAK/KT family potassium transporter	3.14	1.65085	4.44653e-24	1.0227e-22	yes	up	ref_gene	mRNA	78.19	73.85	74.89	250.21	201.48	278.55	243.413	75.6433	<a target="_blank" href="https://www.ncbi.nlm.nih.gov/protein/WP_112195421.1/">WP_112195421.1</a>	KUP/HAK/KT family potassium transporter [Ligilactobacillus murinus]	PF02705.18	K_trans	K+ potassium transporter	<a target="_blank" href="https://www.ncbi.nlm.nih.gov/protein/sp|Q1WSN8|KUP_LACS1;/">sp|Q1WSN8|KUP_LACS1;</a>	Probable potassium transport system protein kup OS=Lactobacillus salivarius;	COG3158	P:Inorganic ion transport and metabolism	GO:0016021;GO:0005886;GO:0015079	CC:integral component of membrane;CC:plasma membrane;MF:potassium ion transmembrane transporter activity;	K03549	kup	------	------
CPS94_RS00015	infA	translation initiation factor IF-1	3.139	1.65013	2.41182e-26	6.67269e-25	yes	up	ref_gene	mRNA	1020.48	1116.44	926.92	3228.39	3433.45	3813.99	3491.94	1021.28	<a target="_blank" href="https://www.ncbi.nlm.nih.gov/protein/WP_003689399.1/">WP_003689399.1</a>	MULTISPECIES: translation initiation factor IF-1 [Lactobacillaceae]	PF01176.21	eIF-1a	Translation initiation factor 1A / IF-1	<a target="_blank" href="https://www.ncbi.nlm.nih.gov/protein/sp|Q1WSB2|IF1_LACS1;/">sp|Q1WSB2|IF1_LACS1;</a>	Translation initiation factor IF-1 OS=Lactobacillus salivarius;	COG0361	J:Translation, ribosomal structure and biogenesis	GO:0005737;GO:0043022;GO:0019843;GO:0003743	CC:cytoplasm;MF:ribosome binding;MF:rRNA binding;MF:translation initiation factor activity;	K02518	infA	------	------
CPS94_RS11200	rplN	50S ribosomal protein L14	3.121	1.6419	2.26984e-16	2.4903e-15	yes	up	ref_gene	mRNA	736.95	778.2	645.54	2311.75	1872.5	2977.12	2387.12	720.23	<a target="_blank" href="https://www.ncbi.nlm.nih.gov/protein/WP_004050293.1/">WP_004050293.1</a>	MULTISPECIES: 50S ribosomal protein L14 [Ligilactobacillus]	PF00238.21	Ribosomal_L14	Ribosomal protein L14p/L23e	<a target="_blank" href="https://www.ncbi.nlm.nih.gov/protein/sp|Q1WSA0|RL14_LACS1;/">sp|Q1WSA0|RL14_LACS1;</a>	50S ribosomal protein L14 OS=Lactobacillus salivarius;	COG0093	J:Translation, ribosomal structure and biogenesis	GO:0006412;GO:0015934;GO:0003735;GO:0019843	BP:translation;CC:large ribosomal subunit;MF:structural constituent of ribosome;MF:rRNA binding;	K02874	rplN	map03010	Ribosome
CPS94_RS11190	rpmC	50S ribosomal protein L29	3.104	1.63419	5.53389e-12	4.14282e-11	yes	up	ref_gene	mRNA	1025.82	817.06	807.23	3010	2458.79	4078.35	3182.38	883.37	<a target="_blank" href="https://www.ncbi.nlm.nih.gov/protein/WP_004050297.1/">WP_004050297.1</a>	MULTISPECIES: 50S ribosomal protein L29 [Ligilactobacillus]	PF00831.25	Ribosomal_L29	Ribosomal L29 protein	<a target="_blank" href="https://www.ncbi.nlm.nih.gov/protein/sp|Q1WS98|RL29_LACS1;/">sp|Q1WS98|RL29_LACS1;</a>	50S ribosomal protein L29 OS=Lactobacillus salivarius;	COG0255	J:Translation, ribosomal structure and biogenesis	GO:0006412;GO:0005840;GO:0003735	BP:translation;CC:ribosome;MF:structural constituent of ribosome;	K02904	rpmC	map03010	Ribosome
CPS94_RS03020	CPS94_RS03020	hypothetical protein	3.067	1.61701	0.00460079	0.0105437	yes	up	ref_gene	mRNA	43.23	13.3	58.92	70.1	174.21	157.61	133.973	38.4833	<a target="_blank" href="https://www.ncbi.nlm.nih.gov/protein/WP_112195177.1/">WP_112195177.1</a>	hypothetical protein [Ligilactobacillus murinus]	------	------	------	------	------	------	------	GO:0016021	CC:integral component of membrane;	K08992	lapA	------	------
CPS94_RS00040	rplQ	50S ribosomal protein L17	3.001	1.58559	4.4701e-16	4.76728e-15	yes	up	ref_gene	mRNA	332.59	307.15	232.75	928.3	870.72	1000.2	933.073	290.83	<a target="_blank" href="https://www.ncbi.nlm.nih.gov/protein/WP_004050261.1/">WP_004050261.1</a>	MULTISPECIES: 50S ribosomal protein L17 [Ligilactobacillus]	PF01196.21	Ribosomal_L17	Ribosomal protein L17	<a target="_blank" href="https://www.ncbi.nlm.nih.gov/protein/sp|Q1WSB7|RL17_LACS1;/">sp|Q1WSB7|RL17_LACS1;</a>	50S ribosomal protein L17 OS=Lactobacillus salivarius;	COG0203	J:Translation, ribosomal structure and biogenesis	GO:0006412;GO:0005840;GO:0003735	BP:translation;CC:ribosome;MF:structural constituent of ribosome;	K02879	rplQ	map03010	Ribosome
CPS94_RS07770	CPS94_RS07770	PTS sugar transporter subunit IIA	3	1.58501	1.31821e-07	6.37078e-07	yes	up	ref_gene	mRNA	56.36	52.75	80.24	254.59	131.71	204.5	196.933	63.1167	<a target="_blank" href="https://www.ncbi.nlm.nih.gov/protein/WP_004050589.1/">WP_004050589.1</a>	PTS sugar transporter subunit IIA [Ligilactobacillus murinus]	PF00359.24	PTS_EIIA_2	Phosphoenolpyruvate-dependent sugar phosphotransferase system, EIIA 2	<a target="_blank" href="https://www.ncbi.nlm.nih.gov/protein/sp|P69825|PTMA_ECO57;/">sp|P69825|PTMA_ECO57;</a>	Mannitol-specific cryptic phosphotransferase enzyme IIA component OS=Escherichia coli O157:H7 OX=83334 GN=cmtB PE=3 SV=1;	COG1762;COG1762	G:Carbohydrate transport and metabolism;T:Signal transduction mechanisms	GO:0008643;GO:0016740	BP:carbohydrate transport;MF:transferase activity;	K02821	ulaC	map02060;map00053	Phosphotransferase system (PTS);Ascorbate and aldarate metabolism
CPS94_RS00860	CPS94_RS00860	MFS transporter	2.975	1.57297	0.000385053	0.00112836	yes	up	ref_gene	mRNA	7.79	10.13	14.87	46.29	13.52	39.52	33.11	10.93	<a target="_blank" href="https://www.ncbi.nlm.nih.gov/protein/WP_112195742.1/">WP_112195742.1</a>	MFS transporter [Ligilactobacillus murinus]	PF07690.18	MFS_1	Major Facilitator Superfamily	------	------	COG2814	G:Carbohydrate transport and metabolism	------	------	------	------	------	------
CPS94_RS07170	CPS94_RS07170	L-lactate dehydrogenase	2.951	1.56132	3.58821e-12	2.76205e-11	yes	up	ref_gene	mRNA	2209.61	1941.89	1476.66	6140.56	4427.51	6558.12	5708.73	1876.05	<a target="_blank" href="https://www.ncbi.nlm.nih.gov/protein/WP_004050073.1/">WP_004050073.1</a>	L-lactate dehydrogenase [Ligilactobacillus murinus]	PF00056.25;PF02866.20	Ldh_1_N;Ldh_1_C	lactate/malate dehydrogenase, NAD binding domain;lactate/malate dehydrogenase, alpha/beta C-terminal domain	<a target="_blank" href="https://www.ncbi.nlm.nih.gov/protein/sp|Q1WSG2|LDH_LACS1;/">sp|Q1WSG2|LDH_LACS1;</a>	L-lactate dehydrogenase OS=Lactobacillus salivarius;	COG0039	C:Energy production and conversion	GO:0006096;GO:0005737;GO:0004459	BP:glycolytic process;CC:cytoplasm;MF:L-lactate dehydrogenase activity;	K00016	ldh	map00640;map00270;map00620;map00010;map04922;map05230;map04066	Propanoate metabolism;Cysteine and methionine metabolism;Pyruvate metabolism;Glycolysis / Gluconeogenesis;Glucagon signaling pathway;Central carbon metabolism in cancer;HIF-1 signaling pathway
CPS94_RS01165	CPS94_RS01165	IS3 family transposase	2.946	1.55892	5.34871e-17	6.26422e-16	yes	up	ref_gene	mRNA	92.38	111.16	119.72	282.04	381.83	319.93	327.933	107.753	<a target="_blank" href="https://www.ncbi.nlm.nih.gov/protein/WP_112286319.1/">WP_112286319.1</a>	IS3 family transposase [Ligilactobacillus murinus]	PF13333.8;PF13276.8;PF00665.28;PF13683.8	rve_2;HTH_21;rve;rve_3	Integrase core domain;HTH-like domain;Integrase core domain;Integrase core domain	<a target="_blank" href="https://www.ncbi.nlm.nih.gov/protein/sp|P19769|INSK_ECOLI;/">sp|P19769|INSK_ECOLI;</a>	Putative transposase InsK for insertion sequence element IS150 OS=Escherichia coli;	COG2801	X:Mobilome: prophages, transposons	------	------	K07497	------	------	------
CPS94_RS10060	CPS94_RS10060	cation:proton antiporter	2.935	1.55336	0.000150853	0.000475999	yes	up	ref_gene	mRNA	15.04	10.86	13.13	45.99	15.57	56.73	39.43	13.01	<a target="_blank" href="https://www.ncbi.nlm.nih.gov/protein/WP_004050836.1/">WP_004050836.1</a>	cation:proton antiporter [Ligilactobacillus murinus]	PF00999.23	Na_H_Exchanger	Sodium/hydrogen exchanger family	<a target="_blank" href="https://www.ncbi.nlm.nih.gov/protein/sp|P26235|NAPA_ENTHR;/">sp|P26235|NAPA_ENTHR;</a>	N;	COG0475	P:Inorganic ion transport and metabolism	GO:0016021;GO:0015299	CC:integral component of membrane;MF:solut;	------	------	------	------
CPS94_RS01235	CPS94_RS01235	nitroreductase	2.922	1.54688	9.6497e-20	1.52242e-18	yes	up	ref_gene	mRNA	58.15	72.23	61.1	182.97	198.22	201.34	194.177	63.8267	<a target="_blank" href="https://www.ncbi.nlm.nih.gov/protein/WP_112195644.1/">WP_112195644.1</a>	nitroreductase [Ligilactobacillus murinus]	PF00881.26;PF14512.8	Nitroreductase;TM1586_NiRdase	Nitroreductase family;Putative TM nitroreductase	<a target="_blank" href="https://www.ncbi.nlm.nih.gov/protein/sp|Q6DLR9|NBZA_PSEOL;/">sp|Q6DLR9|NBZA_PSEOL;</a>	Nitrobenzene nitroreductase OS=Pseudomonas oleovorans OX=301 GN=nbzA PE=1 SV=1;	COG0778	C:Energy production and conversion	GO:0016491	MF:oxidoreductase activity;	------	------	------	------
CPS94_RS06845	rplA	50S ribosomal protein L1	2.918	1.54503	2.43508e-17	2.92363e-16	yes	up	ref_gene	mRNA	1175.04	1284.62	967.89	3586.94	3062.72	3726.48	3458.71	1142.52	<a target="_blank" href="https://www.ncbi.nlm.nih.gov/protein/WP_004051393.1/">WP_004051393.1</a>	MULTISPECIES: 50S ribosomal protein L1 [Ligilactobacillus]	PF00687.23	Ribosomal_L1	Ribosomal protein L1p/L10e family	<a target="_blank" href="https://www.ncbi.nlm.nih.gov/protein/sp|Q1WST3|RL1_LACS1;/">sp|Q1WST3|RL1_LACS1;</a>	50S ribosomal protein L1 OS=Lactobacillus salivarius;	COG0081	J:Translation, ribosomal structure and biogenesis	GO:0006417;GO:0006412;GO:0015934;GO:0000049;GO:0019843;GO:0003735	BP:regulation of translation;BP:translation;CC:large ribosomal subunit;MF:tRNA binding;MF:rRNA binding;MF:structural constituent of ribosome;	K02863	rplA	map03010	Ribosome
CPS94_RS04530	infC	translation initiation factor IF-3	2.916	1.54393	1.37623e-12	1.09925e-11	yes	up	ref_gene	mRNA	451.33	403.15	271.37	1046.44	1064.28	1307.61	1139.44	375.283	<a target="_blank" href="https://www.ncbi.nlm.nih.gov/protein/WP_004047271.1/">WP_004047271.1</a>	MULTISPECIES: translation initiation factor IF-3 [Ligilactobacillus]	PF00707.24;PF05198.18	IF3_C;IF3_N	Translation initiation factor IF-3, C-terminal domain;Translation initiation factor IF-3, N-terminal domain	<a target="_blank" href="https://www.ncbi.nlm.nih.gov/protein/sp|Q837C9|IF3_ENTFA;/">sp|Q837C9|IF3_ENTFA;</a>	Translation initiation factor IF-3 OS=Enterococcus faecalis;	COG0290	J:Translation, ribosomal structure and biogenesis	GO:0005737;GO:0003743	CC:cytoplasm;MF:translation initiation factor activity;	K02520	infC	------	------
CPS94_RS10010	CPS94_RS10010	Xaa-Pro dipeptidyl-peptidase	2.91	1.54116	2.94897e-28	9.87645e-27	yes	up	ref_gene	mRNA	301	334.68	304.57	919.76	926.15	950.92	932.277	313.417	<a target="_blank" href="https://www.ncbi.nlm.nih.gov/protein/WP_004050849.1/">WP_004050849.1</a>	Xaa-Pro dipeptidyl-peptidase [Ligilactobacillus murinus]	PF02129.20;PF09168.12;PF08530.12;PF00326.23	Peptidase_S15;PepX_N;PepX_C;Peptidase_S9	X-Pro dipeptidyl-peptidase;X-Prolyl dipeptidyl aminopeptidase PepX, N-terminal;X-Pro dipeptidyl-peptidase C-terminal non-catalytic domain;Prolyl oligopeptidase family	<a target="_blank" href="https://www.ncbi.nlm.nih.gov/protein/sp|Q1WRZ1|PEPX_LACS1;/">sp|Q1WRZ1|PEPX_LACS1;</a>	Xaa-Pro dipeptidyl-peptidase OS=Lactobacillus salivarius;	COG2936	R:General function prediction only	GO:0005737;GO:0008239;GO:0004177;GO:0008236	CC:cytoplasm;MF:dipeptidyl-peptidase activity;MF:aminopeptidase activity;MF:serine-type peptidase activity;	K01281	pepX	------	------
CPS94_RS06640	CPS94_RS06640	C69 family dipeptidase	2.905	1.53872	2.12228e-06	8.90425e-06	yes	up	ref_gene	mRNA	33.84	34.23	27.48	113.45	48.69	122.86	95	31.85	<a target="_blank" href="https://www.ncbi.nlm.nih.gov/protein/WP_004051440.1/">WP_004051440.1</a>	C69 family dipeptidase [Ligilactobacillus murinus]	PF03577.17	Peptidase_C69	Peptidase family C69	<a target="_blank" href="https://www.ncbi.nlm.nih.gov/protein/sp|Q48841|PEPD_LACSK;/">sp|Q48841|PEPD_LACSK;</a>	Probable dipeptidase OS=Lactobacillus sakei OX=1599 PE=3 SV=1;	COG4690	E:Amino acid transport and metabolism	GO:0016805;GO:0070004	MF:dipeptidase activity;MF:cysteine-type exopeptidase activity;	K08659	pepDA	------	------
CPS94_RS11165	rplB	50S ribosomal protein L2	2.898	1.53523	1.81459e-18	2.51018e-17	yes	up	ref_gene	mRNA	892.73	859.44	683.04	2215.51	2171.25	2952.32	2446.36	811.737	<a target="_blank" href="https://www.ncbi.nlm.nih.gov/protein/WP_004050315.1/">WP_004050315.1</a>	50S ribosomal protein L2 [Ligilactobacillus murinus]	PF03947.20;PF00181.25	Ribosomal_L2_C;Ribosomal_L2	Ribosomal Proteins L2, C-terminal domain;Ribosomal Proteins L2, RNA binding domain	<a target="_blank" href="https://www.ncbi.nlm.nih.gov/protein/sp|Q1WS93|RL2_LACS1;/">sp|Q1WS93|RL2_LACS1;</a>	50S ribosomal protein L2 OS=Lactobacillus salivarius;	COG0090	J:Translation, ribosomal structure and biogenesis	GO:0006412;GO:0015934;GO:0003735;GO:0016740;GO:0019843	BP:translation;CC:large ribosomal subunit;MF:structural constituent of ribosome;MF:transferase activity;MF:rRNA binding;	K02886	rplB	map03010	Ribosome
CPS94_RS05340	essC	type VII secretion protein EssC	2.879	1.52555	1.35506e-11	9.79852e-11	yes	up	ref_gene	mRNA	10.45	7.01	11.7	24.66	25.35	36.34	28.7833	9.72	<a target="_blank" href="https://www.ncbi.nlm.nih.gov/protein/WP_112286395.1/">WP_112286395.1</a>	type VII secretion protein EssC [Ligilactobacillus murinus]	PF01580.20;PF13401.8;PF03193.18	FtsK_SpoIIIE;AAA_22;RsgA_GTPase	FtsK/SpoIIIE family;AAA domain;RsgA GTPase	<a target="_blank" href="https://www.ncbi.nlm.nih.gov/protein/sp|Q04351|Y3709_CLOAB;/">sp|Q04351|Y3709_CLOAB;</a>	Ftsk domain-containing protein CA_C3709 OS=Clostridium acetobutylicum;	COG1674	D:Cell cycle control, cell division, chromosome partitioning	------	------	K03466	ftsK	------	------
CPS94_RS00960	CPS94_RS00960	GlsB/YeaQ/YmgE family stress response membrane protein	2.859	1.51566	2.50322e-09	1.43935e-08	yes	up	ref_gene	mRNA	344.42	323.2	243.12	1164.61	740.33	999.98	968.307	303.58	<a target="_blank" href="https://www.ncbi.nlm.nih.gov/protein/WP_112195715.1/">WP_112195715.1</a>	GlsB/YeaQ/YmgE family stress response membrane protein [Ligilactobacillus murinus]	PF04226.15	Transgly_assoc	Transglycosylase associated protein	<a target="_blank" href="https://www.ncbi.nlm.nih.gov/protein/sp|O32282|YWZA_BACSU;/">sp|O32282|YWZA_BACSU;</a>	UPF0410 protein YwzA OS=Bacillus subtilis;	COG2261	R:General function prediction only	GO:0016021;GO:0005886	CC:integral component of membrane;CC:plasma membrane;	------	------	------	------
CPS94_RS11180	rpsC	30S ribosomal protein S3	2.855	1.51341	8.50386e-21	1.43662e-19	yes	up	ref_gene	mRNA	1562.44	1710.16	1612.02	4605.7	4074.2	5886.34	4855.41	1628.21	<a target="_blank" href="https://www.ncbi.nlm.nih.gov/protein/WP_004050300.1/">WP_004050300.1</a>	MULTISPECIES: 30S ribosomal protein S3 [Ligilactobacillus]	PF00189.22;PF07650.19;PF05316.14;PF13083.8	Ribosomal_S3_C;KH_2;VAR1;KH_4	Ribosomal protein S3, C-terminal domain;KH domain;Mitochondrial ribosomal protein;KH domain	<a target="_blank" href="https://www.ncbi.nlm.nih.gov/protein/sp|Q1WS96|RS3_LACS1;/">sp|Q1WS96|RS3_LACS1;</a>	30S ribosomal protein S3 OS=Lactobacillus salivarius;	COG0092	J:Translation, ribosomal structure and biogenesis	GO:0006412;GO:0005840;GO:0003735;GO:0003729;GO:0019843	BP:translation;CC:ribosome;MF:structural constituent of ribosome;MF:mRNA binding;MF:rRNA binding;	K02982	rpsC	map03010	Ribosome
CPS94_RS00035	CPS94_RS00035	DNA-directed RNA polymerase subunit alpha	2.819	1.49529	2.68283e-28	9.14556e-27	yes	up	ref_gene	mRNA	814.7	719.84	690.79	2112.67	2049.4	2300.97	2154.35	741.777	<a target="_blank" href="https://www.ncbi.nlm.nih.gov/protein/WP_010688171.1/">WP_010688171.1</a>	MULTISPECIES: DNA-directed RNA polymerase subunit alpha [Ligilactobacillus]	PF03118.17;PF01193.26;PF01000.28	RNA_pol_A_CTD;RNA_pol_L;RNA_pol_A_bac	Bacterial RNA polymerase, alpha chain C terminal domain;RNA polymerase Rpb3/Rpb11 dimerisation domain;RNA polymerase Rpb3/RpoA insert domain	<a target="_blank" href="https://www.ncbi.nlm.nih.gov/protein/sp|Q1WSB6|RPOA_LACS1;/">sp|Q1WSB6|RPOA_LACS1;</a>	DNA-directed RNA polymerase subunit alpha OS=Lactobacillus salivarius;	COG0202	K:Transcription	GO:0006351;GO:0003899;GO:0046983;GO:0003677	BP:transcription, DNA-templated;MF:DNA-directed RNA polymerase activity;MF:protein dimerization activity;MF:DNA binding;	K03040	rpoA	map03020	RNA polymerase
CPS94_RS09050	CPS94_RS09050	ATP-binding protein	2.808	1.48947	3.97764e-21	7.1635e-20	yes	up	ref_gene	mRNA	47.09	53.81	56.4	147.81	153.94	152.09	151.28	52.4333	<a target="_blank" href="https://www.ncbi.nlm.nih.gov/protein/WP_112193898.1/">WP_112193898.1</a>	ATP-binding protein [Ligilactobacillus murinus]	PF00308.20;PF13191.8;PF01637.20;PF13173.8;PF13401.8	Bac_DnaA;AAA_16;ATPase_2;AAA_14;AAA_22	Bacterial dnaA protein;AAA ATPase domain;ATPase domain predominantly from Archaea;AAA domain;AAA domain	------	------	COG1474	L:Replication, recombination and repair	GO:0005524	MF:ATP binding;	------	------	------	------
CPS94_RS04795	mnmA	tRNA 2-thiouridine(34) synthase MnmA	2.806	1.48864	4.42815e-19	6.60416e-18	yes	up	ref_gene	mRNA	262.51	218	193.26	568.47	619.76	769.33	652.52	224.59	<a target="_blank" href="https://www.ncbi.nlm.nih.gov/protein/WP_076149382.1/">WP_076149382.1</a>	tRNA 2-thiouridine(34) synthase MnmA [Ligilactobacillus murinus]	PF03054.18;PF02540.19;PF02568.16;PF06508.15;PF00733.23	tRNA_Me_trans;NAD_synthase;ThiI;QueC;Asn_synthase	tRNA methyl transferase;NAD synthase;Thiamine biosynthesis protein;Queuosine biosynthesis protein QueC;Asparagine synthase	<a target="_blank" href="https://www.ncbi.nlm.nih.gov/protein/sp|Q1WTT7|MNMA_LACS1;/">sp|Q1WTT7|MNMA_LACS1;</a>	tRNA-specific 2-thiouridylase MnmA OS=Lactobacillus salivarius;	COG0482	J:Translation, ribosomal structure and biogenesis	------	------	K00566	mnmA	map04122	Sulfur relay system
CPS94_RS04360	rpmG	50S ribosomal protein L33	2.788	1.47909	1.37036e-09	8.12428e-09	yes	up	ref_gene	mRNA	1965.84	2040.32	1947.62	9213.93	4956.88	6264.52	6811.78	1984.59	<a target="_blank" href="https://www.ncbi.nlm.nih.gov/protein/WP_004047352.1/">WP_004047352.1</a>	MULTISPECIES: 50S ribosomal protein L33 [Ligilactobacillus]	PF00471.22	Ribosomal_L33	Ribosomal protein L33	<a target="_blank" href="https://www.ncbi.nlm.nih.gov/protein/sp|Q1WUH8|RL331_LACS1;/">sp|Q1WUH8|RL331_LACS1;</a>	50S ribosomal protein L33 1 OS=Lactobacillus salivarius;	COG0267	J:Translation, ribosomal structure and biogenesis	GO:0006412;GO:0005840;GO:0003735	BP:translation;CC:ribosome;MF:structural constituent of ribosome;	K02913	rpmG	map03010	Ribosome
CPS94_RS07010	recQ	DNA helicase RecQ	2.772	1.47078	9.85014e-12	7.20457e-11	yes	up	ref_gene	mRNA	36.42	27.08	35.17	66.01	111.49	104.89	94.13	32.89	<a target="_blank" href="https://www.ncbi.nlm.nih.gov/protein/WP_112194349.1/">WP_112194349.1</a>	DNA helicase RecQ [Ligilactobacillus murinus]	PF09382.12;PF00271.33;PF00270.31;PF00570.25;PF16124.7	RQC;Helicase_C;DEAD;HRDC;RecQ_Zn_bind	RQC domain;Helicase conserved C-terminal domain;DEAD/DEAH box helicase;HRDC domain;RecQ zinc-binding	<a target="_blank" href="https://www.ncbi.nlm.nih.gov/protein/sp|O34748|RECQ_BACSU;/">sp|O34748|RECQ_BACSU;</a>	Probable ATP-dependent DNA helicase RecQ OS=Bacillus subtilis;	COG0514	L:Replication, recombination and repair	GO:0006310;GO:0006281;GO:0006260;GO:0009432;GO:0016787;GO:0003677;GO:0043138;GO:0005524	BP:DNA recombination;BP:DNA repair;BP:DNA replication;BP:SOS response;MF:hydrolase activity;MF:DNA binding;MF:3'-5' DNA helicase activity;MF:ATP binding;	K03654	recQ	map03018	RNA degradation
CPS94_RS07765	CPS94_RS07765	PTS ascorbate transporter subunit IIC	2.767	1.46858	3.05464e-07	1.42919e-06	yes	up	ref_gene	mRNA	41.2	31.48	39.89	140.12	70.55	104.32	104.997	37.5233	<a target="_blank" href="https://www.ncbi.nlm.nih.gov/protein/WP_112193481.1/">WP_112193481.1</a>	PTS ascorbate transporter subunit IIC [Ligilactobacillus murinus]	PF03611.16	EIIC-GAT	PTS system sugar-specific permease component	<a target="_blank" href="https://www.ncbi.nlm.nih.gov/protein/sp|Q8FAJ3|ULAA_ECOL6;/">sp|Q8FAJ3|ULAA_ECOL6;</a>	Ascorbate-specific PTS system EIIC component OS=Escherichia coli O6:H1;	COG3037	G:Carbohydrate transport and metabolism	GO:0009401;GO:0016021;GO:0005886	BP:phosphoenolpyruvate-dependent sugar phosphotransferase system;CC:integral component of membrane;CC:plasma membrane;	K03475	ulaA	map02060;map00053	Phosphotransferase system (PTS);Ascorbate and aldarate metabolism
CPS94_RS08490	brnQ	branched-chain amino acid transport system II carrier protein	2.745	1.45696	1.82374e-10	1.21307e-09	yes	up	ref_gene	mRNA	33.55	27.15	26.68	92.94	60.69	91.38	81.67	29.1267	<a target="_blank" href="https://www.ncbi.nlm.nih.gov/protein/WP_112193712.1/">WP_112193712.1</a>	branched-chain amino acid transport system II carrier protein [Ligilactobacillus murinus]	PF05525.15	Branch_AA_trans	Branched-chain amino acid transport protein	<a target="_blank" href="https://www.ncbi.nlm.nih.gov/protein/sp|A2RJ04|BRNQ_LACLM;/">sp|A2RJ04|BRNQ_LACLM;</a>	Branched-chain amino acid transport system carrier protein OS=Lactococcus lactis subsp. cremoris;	COG1114	E:Amino acid transport and metabolism	GO:0016021;GO:0005886;GO:0015658	CC:integral component of membrane;CC:plasma membrane;MF:branched-chain amino acid transmembrane transporter activity;	K03311	------	------	------
CPS94_RS04385	dltB	D-alanyl-lipoteichoic acid biosynthesis protein DltB	2.739	1.45359	3.48112e-10	2.20048e-09	yes	up	ref_gene	mRNA	90.42	83.36	81.18	270.11	165	282.2	239.103	84.9867	<a target="_blank" href="https://www.ncbi.nlm.nih.gov/protein/WP_004047343.1/">WP_004047343.1</a>	D-alanyl-lipoteichoic acid biosynthesis protein DltB [Ligilactobacillus murinus]	PF03062.21	MBOAT	MBOAT, membrane-bound O-acyltransferase family	<a target="_blank" href="https://www.ncbi.nlm.nih.gov/protein/sp|P35855|DLTB_LACRH;/">sp|P35855|DLTB_LACRH;</a>	Teichoic acid D-alanyltransferase OS=Lactobacillus rhamnosus OX=47715 GN=dltB PE=3 SV=2;	COG1696	M:Cell wall/membrane/envelope biogenesis	GO:0070395;GO:0016021;GO:0005886;GO:0016746	BP:lipoteichoic acid biosynthetic process;CC:integral component of membrane;CC:plasma membrane;MF:transferase activity, transferring acyl groups;	K03739	dltB	map05150;map02020;map01503	Cationic antimicrobial peptide (CAMP) resistance
CPS94_RS02180	CPS94_RS02180	Crp/Fnr family transcriptional regulator	2.708	1.43709	5.16545e-06	2.06726e-05	yes	up	ref_gene	mRNA	15.01	19.28	18.86	58.89	29.96	59.78	49.5433	17.7167	<a target="_blank" href="https://www.ncbi.nlm.nih.gov/protein/WP_191992470.1/">WP_191992470.1</a>	Crp/Fnr family transcriptional regulator [Ligilactobacillus murinus]	------	------	------	------	------	------	------	------	------	K21828	arcR	------	------
CPS94_RS02660	rplU	50S ribosomal protein L21	2.693	1.42911	7.5348e-15	7.22811e-14	yes	up	ref_gene	mRNA	764.97	766.44	584.89	2082.77	1864.62	2108.21	2018.53	705.433	<a target="_blank" href="https://www.ncbi.nlm.nih.gov/protein/WP_056960100.1/">WP_056960100.1</a>	50S ribosomal protein L21 [Ligilactobacillus murinus]	PF00829.23	Ribosomal_L21p	Ribosomal prokaryotic L21 protein	<a target="_blank" href="https://www.ncbi.nlm.nih.gov/protein/sp|Q1WTI0|RL21_LACS1;/">sp|Q1WTI0|RL21_LACS1;</a>	50S ribosomal protein L21 OS=Lactobacillus salivarius;	COG0261	J:Translation, ribosomal structure and biogenesis	GO:0006412;GO:0005840;GO:0003735;GO:0019843	BP:translation;CC:ribosome;MF:structural constituent of ribosome;MF:rRNA binding;	K02888	rplU	map03010	Ribosome
CPS94_RS04390	dltA	D-alanine--poly(phosphoribitol) ligase subunit DltA	2.682	1.42332	9.79671e-13	7.92454e-12	yes	up	ref_gene	mRNA	144.56	137.32	128.33	390.4	281.25	460.83	377.493	136.737	<a target="_blank" href="https://www.ncbi.nlm.nih.gov/protein/WP_004047342.1/">WP_004047342.1</a>	D-alanine--poly(phosphoribitol) ligase subunit DltA [Ligilactobacillus murinus]	PF00501.30;PF13193.8	AMP-binding;AMP-binding_C	AMP-binding enzyme;AMP-binding enzyme C-terminal domain	<a target="_blank" href="https://www.ncbi.nlm.nih.gov/protein/sp|Q88VM6|DLTA_LACPL;/">sp|Q88VM6|DLTA_LACPL;</a>	D-alanine--D-alanyl carrier protein ligase OS=Lactobacillus plantarum;	COG1020	Q:Secondary metabolites biosynthesis, transport and catabolism	GO:0070395;GO:0005737;GO:0047473;GO:0005524	BP:lipoteichoic acid biosynthetic process;CC:cytoplasm;MF:D-alanine-pol;MF:ATP binding;	K03367	dltA	map05150;map02020;map01503	Cationic antimicrobial peptide (CAMP) resistance
CPS94_RS05010	CPS94_RS05010	IS30 family transposase	2.671	1.41736	2.53123e-09	1.45109e-08	yes	up	ref_gene	mRNA	154.97	97.75	153.52	424.18	338.91	339.76	367.617	135.413	<a target="_blank" href="https://www.ncbi.nlm.nih.gov/protein/WP_004048827.1/">WP_004048827.1</a>	IS30 family transposase [Ligilactobacillus murinus]	PF13936.8;PF00665.28;PF13683.8	HTH_38;rve;rve_3	Helix-turn-helix domain;Integrase core domain;Integrase core domain	<a target="_blank" href="https://www.ncbi.nlm.nih.gov/protein/sp|P0CF89|INSI3_ECOLI;/">sp|P0CF89|INSI3_ECOLI;</a>	Transposase InsI for insertion sequence element IS30C OS=Escherichia coli;	COG2826	X:Mobilome: prophages, transposons	GO:0015074;GO:0003676	BP:DNA integration;MF:nucleic acid binding;	K07482	------	------	------
CPS94_RS03640	CPS94_RS03640	hypothetical protein	2.66	1.41123	0.000136471	0.000435656	yes	up	ref_gene	mRNA	19.23	13.73	15.38	38.28	48.84	54.08	47.0667	16.1133	<a target="_blank" href="https://www.ncbi.nlm.nih.gov/protein/WP_112195022.1/">WP_112195022.1</a>	hypothetical protein [Ligilactobacillus murinus]	------	------	------	------	------	------	------	------	------	------	------	------	------
CPS94_RS10920	CPS94_RS10920	PTS sugar transporter subunit IIA	2.658	1.41009	0.0255489	0.0482422	yes	up	ref_gene	mRNA	10.35	12.79	24.95	83.79	12.63	33.86	43.4267	16.03	<a target="_blank" href="https://www.ncbi.nlm.nih.gov/protein/WP_112193253.1/">WP_112193253.1</a>	PTS sugar transporter subunit IIA [Ligilactobacillus murinus]	PF00359.24	PTS_EIIA_2	Phosphoenolpyruvate-dependent sugar phosphotransferase system, EIIA 2	<a target="_blank" href="https://www.ncbi.nlm.nih.gov/protein/sp|P27547|PTMA_ENTFA;/">sp|P27547|PTMA_ENTFA;</a>	Mannitol-specific phosphotransferase enzyme IIA component OS=Enterococcus faecalis;	COG4668	G:Carbohydrate transport and metabolism	------	------	K02798	cmtB	map02060;map00051	Phosphotransferase system (PTS);Fructose and mannose metabolism
CPS94_RS10575	CPS94_RS10575	IS256 family transposase	2.646	1.40383	8.40848e-17	9.61184e-16	yes	up	ref_gene	mRNA	217.91	231.88	279.02	681.33	588.22	707.07	658.873	242.937	<a target="_blank" href="https://www.ncbi.nlm.nih.gov/protein/WP_112193322.1/">WP_112193322.1</a>	IS256 family transposase [Ligilactobacillus murinus]	PF00872.20;PF10551.11	Transposase_mut;MULE	Transposase, Mutator family;MULE transposase domain	<a target="_blank" href="https://www.ncbi.nlm.nih.gov/protein/sp|P59787|TRA6_ENTFA;/">sp|P59787|TRA6_ENTFA;</a>	Transposase for insertion sequence element IS256 in transposon Tn4001 OS=Enterococcus faecalis;	COG3328	X:Mobilome: prophages, transposons	GO:0006313;GO:0004803;GO:0003677	BP:transposition, DNA-mediated;MF:transposase activity;MF:DNA binding;	K07493	------	------	------
CPS94_RS11175	rplV	50S ribosomal protein L22	2.63	1.39494	3.63732e-16	3.92296e-15	yes	up	ref_gene	mRNA	733.15	726.53	700.06	1933.41	1699.08	2477.51	2036.67	719.913	<a target="_blank" href="https://www.ncbi.nlm.nih.gov/protein/WP_004050311.1/">WP_004050311.1</a>	MULTISPECIES: 50S ribosomal protein L22 [Ligilactobacillus]	PF00237.21	Ribosomal_L22	Ribosomal protein L22p/L17e	<a target="_blank" href="https://www.ncbi.nlm.nih.gov/protein/sp|Q1WS95|RL22_LACS1;/">sp|Q1WS95|RL22_LACS1;</a>	50S ribosomal protein L22 OS=Lactobacillus salivarius;	COG0091	J:Translation, ribosomal structure and biogenesis	GO:0006412;GO:0015934;GO:0003735;GO:0019843	BP:translation;CC:large ribosomal subunit;MF:structural constituent of ribosome;MF:rRNA binding;	K02890	rplV	map03010	Ribosome
CPS94_RS02110	purB	adenylosuccinate lyase	2.625	1.39232	2.46205e-09	1.41996e-08	yes	up	ref_gene	mRNA	80.64	84.43	78.03	243.83	149.31	263.03	218.723	81.0333	<a target="_blank" href="https://www.ncbi.nlm.nih.gov/protein/WP_004048171.1/">WP_004048171.1</a>	adenylosuccinate lyase [Ligilactobacillus murinus]	PF00206.22;PF10397.11	Lyase_1;ADSL_C	Lyase;Adenylosuccinate lyase C-terminus	<a target="_blank" href="https://www.ncbi.nlm.nih.gov/protein/sp|P72478|PUR8_STRMU;/">sp|P72478|PUR8_STRMU;</a>	Adenylosuccinate lyase OS=Streptococcus mutans serotype c;	COG0015	F:Nucleotide transport and metabolism	GO:0006189;GO:0044208;GO:0004018;GO:0070626	BP:'de novo' IMP biosynthetic process;BP:'de novo' AMP biosynthetic process;MF:N6;MF:;	K01756	purB	map00250;map00230	Alanine, aspartate and glutamate metabolism;Purine metabolism
CPS94_RS04825	ileS	isoleucine--tRNA ligase	2.604	1.38055	7.4411e-07	3.34237e-06	yes	up	ref_gene	mRNA	174.36	182.98	163.8	545.81	268.34	573.46	462.537	173.713	<a target="_blank" href="https://www.ncbi.nlm.nih.gov/protein/WP_039936113.1/">WP_039936113.1</a>	isoleucine--tRNA ligase [Ligilactobacillus murinus]	PF00133.24;PF08264.15;PF09334.13;PF01406.21;PF01921.20;PF06827.16;PF13603.8	tRNA-synt_1;Anticodon_1;tRNA-synt_1g;tRNA-synt_1e;tRNA-synt_1f;zf-FPG_IleRS;tRNA-synt_1_2	tRNA synthetases class I;Anticodon-binding domain of tRNA ligase;tRNA synthetases class I;tRNA synthetases class I;tRNA synthetases class I;Zinc finger found in FPG and IleRS;Leucyl-tRNA synthetase, Domain 2	<a target="_blank" href="https://www.ncbi.nlm.nih.gov/protein/sp|Q1WTA9|SYI_LACS1;/">sp|Q1WTA9|SYI_LACS1;</a>	Isoleucine--tRNA ligase OS=Lactobacillus salivarius;	COG0060	J:Translation, ribosomal structure and biogenesis	GO:0006428;GO:0005737;GO:0000049;GO:0004822;GO:0008270;GO:0002161;GO:0005524	BP:isoleucyl-tRNA aminoacylation;CC:cytoplasm;MF:tRNA binding;MF:isoleucine-tRNA ligase activity;MF:zinc ion binding;MF:aminoacyl-tRNA editing activity;MF:ATP binding;	K01870	ileS	map00970	Aminoacyl-tRNA biosynthesis
CPS94_RS05615	CPS94_RS05615	helix-turn-helix domain-containing protein	2.596	1.37626	1.69394e-11	1.20661e-10	yes	up	ref_gene	mRNA	153.9	174.59	219.19	443.74	585.48	453.92	494.38	182.56	------	------	PF13518.8;PF06056.14	HTH_28;Terminase_5	Helix-turn-helix domain;Putative ATPase subunit of terminase	<a target="_blank" href="https://www.ncbi.nlm.nih.gov/protein/sp|Q57066|Y1720_HAEIN;/">sp|Q57066|Y1720_HAEIN;</a>	Uncharacterized protein HI_1720 OS=Haemophilus influenzae;	COG2963	X:Mobilome: prophages, transposons	------	------	K07483	------	------	------
CPS94_RS04975	CPS94_RS04975	valine--tRNA ligase	2.588	1.37175	3.45549e-09	1.94588e-08	yes	up	ref_gene	mRNA	283.05	305.97	276	873.19	522.71	890.47	762.123	288.34	<a target="_blank" href="https://www.ncbi.nlm.nih.gov/protein/WP_004049017.1/">WP_004049017.1</a>	valine--tRNA ligase [Ligilactobacillus murinus]	PF00133.24;PF08264.15;PF09334.13;PF10458.11;PF13603.8;PF01406.21	tRNA-synt_1;Anticodon_1;tRNA-synt_1g;Val_tRNA-synt_C;tRNA-synt_1_2;tRNA-synt_1e	tRNA synthetases class I;Anticodon-binding domain of tRNA ligase;tRNA synthetases class I;Valyl tRNA synthetase tRNA binding arm;Leucyl-tRNA synthetase, Domain 2;tRNA synthetases class I	<a target="_blank" href="https://www.ncbi.nlm.nih.gov/protein/sp|Q88UX7|SYV_LACPL;/">sp|Q88UX7|SYV_LACPL;</a>	Valine--tRNA ligase OS=Lactobacillus plantarum;	COG0525	J:Translation, ribosomal structure and biogenesis	GO:0006438;GO:0005737;GO:0004832;GO:0005524;GO:0002161	BP:valyl-tRNA aminoacylation;CC:cytoplasm;MF:valine-tRNA ligase activity;MF:ATP binding;MF:aminoacyl-tRNA editing activity;	K01873	valS	map00970	Aminoacyl-tRNA biosynthesis
CPS94_RS06100	CPS94_RS06100	branched-chain amino acid ABC transporter permease	2.577	1.36588	1.00972e-07	4.92979e-07	yes	up	ref_gene	mRNA	58.22	54.6	57.13	168.37	96.5	187.69	150.853	56.65	<a target="_blank" href="https://www.ncbi.nlm.nih.gov/protein/WP_004051661.1/">WP_004051661.1</a>	MULTISPECIES: branched-chain amino acid ABC transporter permease [Ligilactobacillus]	PF02653.18	BPD_transp_2	Branched-chain amino acid transport system / permease component	<a target="_blank" href="https://www.ncbi.nlm.nih.gov/protein/sp|Q9ZDG1|Y368_RICPR;/">sp|Q9ZDG1|Y368_RICPR;</a>	Uncharacterized protein RP368 OS=Rickettsia prowazekii;	COG4120	R:General function prediction only	GO:0016021;GO:0005886;GO:0022857	CC:integral component of membrane;CC:plasma membrane;MF:transmembrane transporter activity;	K05832	------	------	------
CPS94_RS09240	CPS94_RS09240	DUF1304 domain-containing protein	2.569	1.36133	3.09215e-06	1.26131e-05	yes	up	ref_gene	mRNA	25.45	32.87	35.39	66.63	112.41	75.66	84.9	31.2367	<a target="_blank" href="https://www.ncbi.nlm.nih.gov/protein/WP_112193953.1/">WP_112193953.1</a>	DUF1304 domain-containing protein [Ligilactobacillus murinus]	PF06993.14	DUF1304	Protein of unknown function	<a target="_blank" href="https://www.ncbi.nlm.nih.gov/protein/sp|Q02009|YPAA_LACLA;/">sp|Q02009|YPAA_LACLA;</a>	Uncharacterized protein YpaA OS=Lactococcus lactis subsp. lactis;	COG3759	S:Function unknown	GO:0016021	CC:integral component of membrane;	K08987	------	------	------
CPS94_RS06580	CPS94_RS06580	YitT family protein	2.561	1.35663	1.18506e-15	1.18444e-14	yes	up	ref_gene	mRNA	24.81	20.57	21.38	58.03	54.59	63.36	58.66	22.2533	<a target="_blank" href="https://www.ncbi.nlm.nih.gov/protein/WP_112194418.1/">WP_112194418.1</a>	YitT family protein [Ligilactobacillus murinus]	PF02588.17;PF10035.11	YitT_membrane;DUF2179	Uncharacterised 5xTM membrane BCR, YitT family COG1284;Uncharacterized protein conserved in bacteria	<a target="_blank" href="https://www.ncbi.nlm.nih.gov/protein/sp|P94357|YXKD_BACSU;/">sp|P94357|YXKD_BACSU;</a>	UPF0750 membrane protein YxkD OS=Bacillus subtilis;	COG1284	S:Function unknown	GO:0016021;GO:0005886	CC:integral component of membrane;CC:plasma membrane;	------	------	------	------
CPS94_RS11085	CPS94_RS11085	IS30 family transposase	2.513	1.32916	7.94532e-14	7.12094e-13	yes	up	ref_gene	mRNA	49.07	58.83	59.66	138.61	124.78	172.48	145.29	55.8533	<a target="_blank" href="https://www.ncbi.nlm.nih.gov/protein/WP_004048827.1/">WP_004048827.1</a>	IS30 family transposase [Ligilactobacillus murinus]	PF13936.8;PF00665.28;PF13683.8	HTH_38;rve;rve_3	Helix-turn-helix domain;Integrase core domain;Integrase core domain	<a target="_blank" href="https://www.ncbi.nlm.nih.gov/protein/sp|P0CF89|INSI3_ECOLI;/">sp|P0CF89|INSI3_ECOLI;</a>	Transposase InsI for insertion sequence element IS30C OS=Escherichia coli;	COG2826	X:Mobilome: prophages, transposons	GO:0015074;GO:0003676	BP:DNA integration;MF:nucleic acid binding;	K07482	------	------	------
CPS94_RS06375	CPS94_RS06375	IS30 family transposase	2.513	1.32916	7.94532e-14	7.12094e-13	yes	up	ref_gene	mRNA	49.07	58.83	59.66	138.61	124.78	172.48	145.29	55.8533	<a target="_blank" href="https://www.ncbi.nlm.nih.gov/protein/WP_004048827.1/">WP_004048827.1</a>	IS30 family transposase [Ligilactobacillus murinus]	PF13936.8;PF00665.28;PF13683.8	HTH_38;rve;rve_3	Helix-turn-helix domain;Integrase core domain;Integrase core domain	<a target="_blank" href="https://www.ncbi.nlm.nih.gov/protein/sp|P0CF89|INSI3_ECOLI;/">sp|P0CF89|INSI3_ECOLI;</a>	Transposase InsI for insertion sequence element IS30C OS=Escherichia coli;	COG2826	X:Mobilome: prophages, transposons	GO:0015074;GO:0003676	BP:DNA integration;MF:nucleic acid binding;	K07482	------	------	------
CPS94_RS04520	rplT	50S ribosomal protein L20	2.502	1.3233	1.07583e-09	6.43811e-09	yes	up	ref_gene	mRNA	217.79	177.14	139.04	486.29	452.14	496.54	478.323	177.99	<a target="_blank" href="https://www.ncbi.nlm.nih.gov/protein/WP_004047273.1/">WP_004047273.1</a>	MULTISPECIES: 50S ribosomal protein L20 [Ligilactobacillus]	PF00453.20	Ribosomal_L20	Ribosomal protein L20	<a target="_blank" href="https://www.ncbi.nlm.nih.gov/protein/sp|Q1WUM9|RL20_LACS1;/">sp|Q1WUM9|RL20_LACS1;</a>	50S ribosomal protein L20 OS=Lactobacillus salivarius;	COG0292	J:Translation, ribosomal structure and biogenesis	GO:0006412;GO:0000027;GO:0005840;GO:0003735;GO:0019843	BP:translation;BP:ribosomal large subunit assembly;CC:ribosome;MF:structural constituent of ribosome;MF:rRNA binding;	K02887	rplT	map03010	Ribosome
CPS94_RS06635	CPS94_RS06635	hypothetical protein	2.5	1.32191	3.90751e-05	0.000138138	yes	up	ref_gene	mRNA	79.56	75	71.07	257.69	108.13	221.59	195.803	75.21	<a target="_blank" href="https://www.ncbi.nlm.nih.gov/protein/WP_112194410.1/">WP_112194410.1</a>	hypothetical protein [Ligilactobacillus murinus]	------	------	------	------	------	------	------	------	------	------	------	------	------
CPS94_RS10570	CPS94_RS10570	hypothetical protein	2.497	1.32028	2.34652e-25	5.97267e-24	yes	up	ref_gene	mRNA	209.45	182.76	182.85	447.22	498.96	538.12	494.767	191.687	<a target="_blank" href="https://www.ncbi.nlm.nih.gov/protein/WP_112193324.1/">WP_112193324.1</a>	hypothetical protein [Ligilactobacillus murinus]	------	------	------	------	------	------	------	GO:0016021	CC:integral component of membrane;	K08967	mtnD	map00270	Cysteine and methionine metabolism
CPS94_RS00020	rpmJ	50S ribosomal protein L36	2.49	1.31602	5.00728e-26	1.30944e-24	yes	up	ref_gene	mRNA	2674.77	2330.37	2966.54	8652.89	8250.2	7724.7	8209.26	2657.23	<a target="_blank" href="https://www.ncbi.nlm.nih.gov/protein/WP_003696792.1/">WP_003696792.1</a>	MULTISPECIES: 50S ribosomal protein L36 [Ligilactobacillus]	PF00444.20	Ribosomal_L36	Ribosomal protein L36	<a target="_blank" href="https://www.ncbi.nlm.nih.gov/protein/sp|Q1WSB3|RL36_LACS1;/">sp|Q1WSB3|RL36_LACS1;</a>	50S ribosomal protein L36 OS=Lactobacillus salivarius;	COG0257	J:Translation, ribosomal structure and biogenesis	GO:0006412;GO:0005840;GO:0003735	BP:translation;CC:ribosome;MF:structural constituent of ribosome;	K02919	rpmJ	map03010	Ribosome
CPS94_RS00725	rsmA	16S rRNA (adenine(1518)-N(6)/adenine(1519)-N(6))-dimethyltransferase RsmA	2.461	1.29935	3.85886e-16	4.13852e-15	yes	up	ref_gene	mRNA	52.14	54.1	53.86	128.24	117.64	162.08	135.987	53.3667	<a target="_blank" href="https://www.ncbi.nlm.nih.gov/protein/WP_112195789.1/">WP_112195789.1</a>	16S rRNA (adenin	PF00398.22	RrnaAD	Ribosomal RNA adenine dimethylase	<a target="_blank" href="https://www.ncbi.nlm.nih.gov/protein/sp|Q1WV73|RSMA_LACS1;/">sp|Q1WV73|RSMA_LACS1;</a>	Ribosomal RNA small subunit methyltransferase A OS=Lactobacillus salivarius;	COG0030	J:Translation, ribosomal structure and biogenesis	GO:0005737;GO:0052908;GO:0003723	CC:cytoplasm;MF:16S rRN;MF:RNA binding;	K02528	ksgA	------	------
CPS94_RS09635	CPS94_RS09635	helix-turn-helix domain-containing protein	2.459	1.29807	0.000122989	0.000398619	yes	up	ref_gene	mRNA	8.2	8.28	11.21	25.89	16.78	27.96	23.5433	9.23	------	------	PF13518.8;PF06056.14	HTH_28;Terminase_5	Helix-turn-helix domain;Putative ATPase subunit of terminase	<a target="_blank" href="https://www.ncbi.nlm.nih.gov/protein/sp|Q57066|Y1720_HAEIN;/">sp|Q57066|Y1720_HAEIN;</a>	Uncharacterized protein HI_1720 OS=Haemophilus influenzae;	COG2963	X:Mobilome: prophages, transposons	------	------	K07483	------	------	------
CPS94_RS08990	dnaB	replicative DNA helicase	2.458	1.29775	2.09761e-27	6.16051e-26	yes	up	ref_gene	mRNA	182.78	168.63	166.08	389.41	450.17	469.47	436.35	172.497	<a target="_blank" href="https://www.ncbi.nlm.nih.gov/protein/WP_112193871.1/">WP_112193871.1</a>	replicative DNA helicase [Ligilactobacillus murinus]	PF03796.17;PF00772.23;PF13481.8;PF00004.31	DnaB_C;DnaB;AAA_25;AAA	DnaB-like helicase C terminal domain;DnaB-like helicase N terminal domain;AAA domain;ATPase family associated with various cellular activities	<a target="_blank" href="https://www.ncbi.nlm.nih.gov/protein/sp|P37469|DNAC_BACSU;/">sp|P37469|DNAC_BACSU;</a>	Replicative DNA helicase OS=Bacillus subtilis;	COG0305	L:Replication, recombination and repair	GO:0006269;GO:1990077;GO:0016787;GO:0003677;GO:0003678;GO:0005524	BP:DNA replication, synthesis of RNA primer;CC:primosome complex;MF:hydrolase activity;MF:DNA binding;MF:DNA helicase activity;MF:ATP binding;	K02314	dnaB	map04112;map03030	Cell cycle - Caulobacter;DNA replication
CPS94_RS05145	CPS94_RS05145	arsenate reductase family protein	2.451	1.29344	1.88113e-06	7.98018e-06	yes	up	ref_gene	mRNA	113.93	111.83	104.58	354	188.81	318.65	287.153	110.113	<a target="_blank" href="https://www.ncbi.nlm.nih.gov/protein/WP_112194647.1/">WP_112194647.1</a>	arsenate reductase family protein [Ligilactobacillus murinus]	PF03960.17	ArsC	ArsC family	<a target="_blank" href="https://www.ncbi.nlm.nih.gov/protein/sp|O32175|YUSI_BACSU;/">sp|O32175|YUSI_BACSU;</a>	Uncharacterized protein YusI OS=Bacillus subtilis;	COG1393	P:Inorganic ion transport and metabolism	------	------	K00537	arsC	------	------
CPS94_RS03535	CPS94_RS03535	manganese-dependent inorganic pyrophosphatase	2.437	1.28513	4.67057e-14	4.22565e-13	yes	up	ref_gene	mRNA	285.7	292.5	268.39	759.78	596.47	767.74	707.997	282.197	<a target="_blank" href="https://www.ncbi.nlm.nih.gov/protein/WP_112195054.1/">WP_112195054.1</a>	manganese-dependent inorganic pyrophosphatase [Ligilactobacillus murinus]	PF01368.22;PF02833.16	DHH;DHHA2	DHH family;DHHA2 domain	<a target="_blank" href="https://www.ncbi.nlm.nih.gov/protein/sp|Q88W32|PPAC_LACPL;/">sp|Q88W32|PPAC_LACPL;</a>	Probable manganese-dependent inorganic pyrophosphatase OS=Lactobacillus plantarum;	COG1227	C:Energy production and conversion	GO:0005737;GO:0030145;GO:0004427	CC:cytoplasm;MF:manganese ion binding;MF:inorganic diphosphatase activity;	K15986	ppaC	map00190	Oxidative phosphorylation
CPS94_RS05655	queA	tRNA preQ1(34) S-adenosylmethionine ribosyltransferase-isomerase QueA	2.409	1.26861	4.83388e-11	3.33136e-10	yes	up	ref_gene	mRNA	72.63	77.82	60.89	171.41	144.35	211.4	175.72	70.4467	<a target="_blank" href="https://www.ncbi.nlm.nih.gov/protein/WP_171970319.1/">WP_171970319.1</a>	tRNA preQ1(34) S-adenosylmethionine ribosyltransferase-isomerase QueA [Ligilactobacillus murinus]	PF02547.17	Queuosine_synth	Queuosine biosynthesis protein	<a target="_blank" href="https://www.ncbi.nlm.nih.gov/protein/sp|Q03ER1|QUEA_PEDPA;/">sp|Q03ER1|QUEA_PEDPA;</a>	S-adenosylmethionine:tRNA ribosyltransferase-isomerase OS=Pediococcus pentosaceus;	COG0809	J:Translation, ribosomal structure and biogenesis	------	------	K07568	queA	------	------
CPS94_RS05650	tgt	tRNA guanosine(34) transglycosylase Tgt	2.384	1.25356	1.12749e-13	9.96473e-13	yes	up	ref_gene	mRNA	113.19	122.38	124.47	304.56	244.18	333.72	294.153	120.013	<a target="_blank" href="https://www.ncbi.nlm.nih.gov/protein/WP_004048410.1/">WP_004048410.1</a>	tRNA guanosine(34) transglycosylase Tgt [Ligilactobacillus murinus]	PF01702.20	TGT	Queuine tRNA-ribosyltransferase	<a target="_blank" href="https://www.ncbi.nlm.nih.gov/protein/sp|Q88V05|TGT_LACPL;/">sp|Q88V05|TGT_LACPL;</a>	Queuine tRNA-ribosyltransferase OS=Lactobacillus plantarum;	COG0343	J:Translation, ribosomal structure and biogenesis	GO:0008616;GO:0101030;GO:0046872;GO:0008479	BP:queuosine biosynthetic process;BP:tRNA-guanine transglycosylation;MF:metal ion binding;MF:queuine tRNA-ribosyltransferase activity;	K00773	tgt	------	------
CPS94_RS09500	CPS94_RS09500	ACT domain-containing protein	2.383	1.25308	3.04157e-09	1.72295e-08	yes	up	ref_gene	mRNA	77.44	90.03	91.67	241.52	170.82	230.95	214.43	86.38	<a target="_blank" href="https://www.ncbi.nlm.nih.gov/protein/WP_112194013.1/">WP_112194013.1</a>	ACT domain-containing protein [Ligilactobacillus murinus]	PF13740.8;PF01842.27;PF13291.8;PF13840.8	ACT_6;ACT;ACT_4;ACT_7	ACT domain;ACT domain;ACT domain;ACT domain	<a target="_blank" href="https://www.ncbi.nlm.nih.gov/protein/sp|Q8Y9J4|Y533_LISMO;/">sp|Q8Y9J4|Y533_LISMO;</a>	UPF0237 protein lmo0533 OS=Listeria monocytogenes serovar 1/2a;	COG3830	T:Signal transduction mechanisms	------	------	K07166	------	------	------
CPS94_RS00285	CPS94_RS00285	aminotransferase class I/II-fold pyridoxal phosphate-dependent enzyme	2.379	1.25041	2.91653e-12	2.28183e-11	yes	up	ref_gene	mRNA	43.01	45.58	51.07	103.42	96.83	143.81	114.687	46.5533	<a target="_blank" href="https://www.ncbi.nlm.nih.gov/protein/WP_004051189.1/">WP_004051189.1</a>	aminotransferase class I/II-fold pyridoxal phosphate-dependent enzyme [Ligilactobacillus murinus]	PF01053.22;PF00155.23;PF02347.18;PF00266.21;PF01041.19	Cys_Met_Meta_PP;Aminotran_1_2;GDC-P;Aminotran_5;DegT_DnrJ_EryC1	Cys/Met metabolism PLP-dependent enzyme;Aminotransferase class I and II;Glycine cleavage system P-protein;Aminotransferase class-V;DegT/DnrJ/EryC1/StrS aminotransferase family	<a target="_blank" href="https://www.ncbi.nlm.nih.gov/protein/sp|Q1M0P5|METB_HELPX;/">sp|Q1M0P5|METB_HELPX;</a>	Cystathionine gamma-synthase OS=Helicobacter pylori OX=210 GN=metB PE=1 SV=1;	COG0626	E:Amino acid transport and metabolism	GO:0019346;GO:0008483;GO:0102028;GO:0003962;GO:0030170	BP:transsulfuration;MF:transaminase activity;MF:cystathionine gamma-synthase activit;MF:cystathionine gamma-synthase activity;MF:pyridoxal phosphate binding;	K01760	metC	map00450;map00270	Selenocompound metabolism;Cysteine and methionine metabolism
CPS94_RS05645	yajC	preprotein translocase subunit YajC	2.367	1.24301	2.5664e-10	1.64958e-09	yes	up	ref_gene	mRNA	634.05	721.29	704.82	2055.02	1444.41	1726.45	1741.96	686.72	<a target="_blank" href="https://www.ncbi.nlm.nih.gov/protein/WP_004048408.1/">WP_004048408.1</a>	preprotein translocase subunit YajC [Ligilactobacillus murinus]	PF02699.17	YajC	Preprotein translocase subunit	<a target="_blank" href="https://www.ncbi.nlm.nih.gov/protein/sp|Q9KDI4|YAJC_BACHD;/">sp|Q9KDI4|YAJC_BACHD;</a>	Sec translocon accessory complex subunit YajC OS=Bacillus halodurans;	COG1862	U:Intracellular trafficking, secretion, and vesicular transport	GO:0016021;GO:0005886	CC:integral component of membrane;CC:plasma membrane;	K03210	yajC	map02024;map03070;map03060	Quorum sensing;Bacterial secretion system;Protein export
CPS94_RS06555	mscL	large-conductance mechanosensitive channel protein MscL	2.361	1.23917	4.67415e-07	2.13829e-06	yes	up	ref_gene	mRNA	44.76	48.55	33.37	85.48	120.7	111.3	105.827	42.2267	<a target="_blank" href="https://www.ncbi.nlm.nih.gov/protein/WP_056958233.1/">WP_056958233.1</a>	large-conductance mechanosensitive channel protein MscL [Ligilactobacillus murinus]	PF01741.20	MscL	Large-conductance mechanosensitive channel, MscL	<a target="_blank" href="https://www.ncbi.nlm.nih.gov/protein/sp|B2GEU1|MSCL_LACF3;/">sp|B2GEU1|MSCL_LACF3;</a>	Large-conductance mechanosensitive channel OS=Lactobacillus fermentum;	COG1970	M:Cell wall/membrane/envelope biogenesis	GO:0005887;GO:0008381	CC:integral component of plasma membrane;MF:mechanically-gated ion channel activity;	K03282	mscL	------	------
CPS94_RS04180	rpsP	30S ribosomal protein S16	2.358	1.23755	3.60429e-08	1.84466e-07	yes	up	ref_gene	mRNA	1546.13	1387.64	1196.17	3903.63	2671.57	4226.84	3600.68	1376.65	<a target="_blank" href="https://www.ncbi.nlm.nih.gov/protein/WP_004047418.1/">WP_004047418.1</a>	MULTISPECIES: 30S ribosomal protein S16 [Ligilactobacillus]	PF00886.21	Ribosomal_S16	Ribosomal protein S16	<a target="_blank" href="https://www.ncbi.nlm.nih.gov/protein/sp|Q1WU95|RS16_LACS1;/">sp|Q1WU95|RS16_LACS1;</a>	30S ribosomal protein S16 OS=Lactobacillus salivarius;	COG0228	J:Translation, ribosomal structure and biogenesis	GO:0006412;GO:0005840;GO:0003735	BP:translation;CC:ribosome;MF:structural constituent of ribosome;	K02959	rpsP	map03010	Ribosome
CPS94_RS11155	rplD	50S ribosomal protein L4	2.355	1.23555	3.18066e-12	2.46825e-11	yes	up	ref_gene	mRNA	315.95	279.13	245.54	611.64	612.07	850.48	691.397	280.207	<a target="_blank" href="https://www.ncbi.nlm.nih.gov/protein/WP_004050320.1/">WP_004050320.1</a>	50S ribosomal protein L4 [Ligilactobacillus murinus]	PF00573.24	Ribosomal_L4	Ribosomal protein L4/L1 family	<a target="_blank" href="https://www.ncbi.nlm.nih.gov/protein/sp|Q1WS91|RL4_LACS1;/">sp|Q1WS91|RL4_LACS1;</a>	50S ribosomal protein L4 OS=Lactobacillus salivarius;	COG0088	J:Translation, ribosomal structure and biogenesis	GO:0006412;GO:0005840;GO:0003735;GO:0019843	BP:translation;CC:ribosome;MF:structural constituent of ribosome;MF:rRNA binding;	K02926	rplD	map03010	Ribosome
CPS94_RS01245	CPS94_RS01245	DNA/RNA non-specific endonuclease	2.343	1.22829	3.97142e-07	1.83127e-06	yes	up	ref_gene	mRNA	15.23	14.17	20.02	43.67	33.91	41.37	39.65	16.4733	<a target="_blank" href="https://www.ncbi.nlm.nih.gov/protein/WP_112195640.1/">WP_112195640.1</a>	DNA/RNA non-specific endonuclease [Ligilactobacillus murinus]	PF01223.25;PF13930.8	Endonuclease_NS;Endonuclea_NS_2	DNA/RNA non-specific endonuclease;DNA/RNA non-specific endonuclease	<a target="_blank" href="https://www.ncbi.nlm.nih.gov/protein/sp|P0A3S3|NUCE_STRPN;/">sp|P0A3S3|NUCE_STRPN;</a>	DNA-entry nuclease OS=Streptococcus pneumoniae serotype 4;	COG1864	F:Nucleotide transport and metabolism	GO:0004519;GO:0046872;GO:0003676	MF:endonuclease activity;MF:metal ion binding;MF:nucleic acid binding;	K15051	endA	------	------
CPS94_RS04535	CPS94_RS04535	IS30 family transposase	2.324	1.21664	3.08019e-05	0.000110528	yes	up	ref_gene	mRNA	3.74	4.71	4.75	9.65	9.43	12.6	10.56	4.4	<a target="_blank" href="https://www.ncbi.nlm.nih.gov/protein/WP_112194809.1/">WP_112194809.1</a>	IS30 family transposase [Ligilactobacillus murinus]	------	------	------	<a target="_blank" href="https://www.ncbi.nlm.nih.gov/protein/sp|P37247|TRA4_BACFG;/">sp|P37247|TRA4_BACFG;</a>	Transposase for insertion sequence element IS4351 OS=Bacteroides fragilis OX=817 PE=3 SV=1;	COG2826	X:Mobilome: prophages, transposons	------	------	K07482	------	------	------
CPS94_RS08800	yidC	membrane protein insertase YidC	2.316	1.21136	1.30393e-13	1.14183e-12	yes	up	ref_gene	mRNA	232.96	216.9	193.3	418.65	575.54	552.33	515.507	214.387	<a target="_blank" href="https://www.ncbi.nlm.nih.gov/protein/WP_167753031.1/">WP_167753031.1</a>	membrane protein insertase YidC [Ligilactobacillus murinus]	PF02096.22	60KD_IMP	60Kd inner membrane protein	<a target="_blank" href="https://www.ncbi.nlm.nih.gov/protein/sp|Q03D58|YIDC_PEDPA;/">sp|Q03D58|YIDC_PEDPA;</a>	Membrane protein insertase YidC OS=Pediococcus pentosaceus;	COG0706	M:Cell wall/membrane/envelope biogenesis	GO:0015031;GO:0016021;GO:0005886;GO:0032977	BP:protein transport;CC:integral component of membrane;CC:plasma membrane;MF:membrane insertase activity;	K03217	yidC	map02024;map03070;map03060	Quorum sensing;Bacterial secretion system;Protein export
CPS94_RS08730	CPS94_RS08730	phosphoglycerate mutase family protein	2.31	1.20787	0.000217766	0.000661968	yes	up	ref_gene	mRNA	11.4	9.32	9.67	16.05	21.27	36.61	24.6433	10.13	<a target="_blank" href="https://www.ncbi.nlm.nih.gov/protein/WP_112193796.1/">WP_112193796.1</a>	phosphoglycerate mutase family protein [Ligilactobacillus murinus]	PF00300.24	His_Phos_1	Histidine phosphatase superfamily	<a target="_blank" href="https://www.ncbi.nlm.nih.gov/protein/sp|A5UHR1|GPMA_HAEIG;/">sp|A5UHR1|GPMA_HAEIG;</a>	2,3-bisphosphoglycerate-dependent phosphoglycerate mutase OS=Haemophilus influenzae;	COG0406	G:Carbohydrate transport and metabolism	GO:0003824	MF:catalytic activity;	------	------	------	------
CPS94_RS00280	CPS94_RS00280	cysteine synthase family protein	2.308	1.20662	2.55485e-17	3.04826e-16	yes	up	ref_gene	mRNA	66.95	57.53	60.76	127.48	141.85	173.1	147.477	61.7467	<a target="_blank" href="https://www.ncbi.nlm.nih.gov/protein/WP_004051191.1/">WP_004051191.1</a>	cysteine synthase family protein [Ligilactobacillus murinus]	PF00291.27	PALP	Pyridoxal-phosphate dependent enzyme	<a target="_blank" href="https://www.ncbi.nlm.nih.gov/protein/sp|P56067|CYSM_HELPY;/">sp|P56067|CYSM_HELPY;</a>	Cysteine synthase OS=Helicobacter pylori;	COG0031	E:Amino acid transport and metabolism	GO:0006535	BP:cysteine biosynthetic process from serine;	K01738	cysK	map00270;map00920	Cysteine and methionine metabolism;Sulfur metabolism
CPS94_RS04375	dltD	D-alanyl-lipoteichoic acid biosynthesis protein DltD	2.307	1.20583	1.30951e-07	6.3448e-07	yes	up	ref_gene	mRNA	266.01	258.33	267.36	712.62	428.16	732.1	624.293	263.9	<a target="_blank" href="https://www.ncbi.nlm.nih.gov/protein/WP_112194837.1/">WP_112194837.1</a>	D-alanyl-lipoteichoic acid biosynthesis protein DltD [Ligilactobacillus murinus]	PF04914.14	DltD	DltD protein	<a target="_blank" href="https://www.ncbi.nlm.nih.gov/protein/sp|P55154|DLTD_LACRH;/">sp|P55154|DLTD_LACRH;</a>	Protein DltD OS=Lactobacillus rhamnosus OX=47715 GN=dltD PE=3 SV=2;	COG3966	M:Cell wall/membrane/envelope biogenesis	GO:0070395;GO:0016021;GO:0005886	BP:lipoteichoic acid biosynthetic process;CC:integral component of membrane;CC:plasma membrane;	K03740	dltD	map05150;map02020;map01503	Cationic antimicrobial peptide (CAMP) resistance
CPS94_RS07235	CPS94_RS07235	S8 family serine peptidase	2.305	1.2045	5.21679e-07	2.36556e-06	yes	up	ref_gene	mRNA	37.85	26.14	39.75	89.08	59.6	94.72	81.1333	34.58	<a target="_blank" href="https://www.ncbi.nlm.nih.gov/protein/WP_112286449.1/">WP_112286449.1</a>	S8 family serine peptidase [Ligilactobacillus murinus]	PF00082.24;PF06280.14;PF19258.1	Peptidase_S8;fn3_5;KxYKxGKxW_sig	Subtilase family;Fn3-like domain;KxYKxGKxW signal peptide	<a target="_blank" href="https://www.ncbi.nlm.nih.gov/protein/sp|P16271|P1P_LACLC;/">sp|P16271|P1P_LACLC;</a>	PI-type proteinase OS=Lactococcus lactis subsp. cremoris OX=1359 GN=prtP PE=3 SV=1;	COG1404	O:Posttranslational modification, protein turnover, chaperones	------	------	K01361	------	------	------
CPS94_RS04240	CPS94_RS04240	peptide ABC transporter substrate-binding protein	2.304	1.2044	1.9054e-10	1.26299e-09	yes	up	ref_gene	mRNA	39.7	46.73	47.23	84.69	125.53	106.86	105.693	44.5533	<a target="_blank" href="https://www.ncbi.nlm.nih.gov/protein/WP_112194872.1/">WP_112194872.1</a>	peptide ABC transporter substrate-binding protein [Ligilactobacillus murinus]	PF00496.24	SBP_bac_5	Bacterial extracellular solute-binding proteins, family 5 Middle	<a target="_blank" href="https://www.ncbi.nlm.nih.gov/protein/sp|A2RI74|DPPA_LACLM;/">sp|A2RI74|DPPA_LACLM;</a>	Dipeptide-binding protein OS=Lactococcus lactis subsp. cremoris;	COG4166	E:Amino acid transport and metabolism	GO:0055085;GO:0043190	BP:transmembrane transport;CC:ATP-binding cassett;	K15580	oppA	map02024;map02010;map01501	Quorum sensing;ABC transporters;beta-Lactam resistance
CPS94_RS00700	CPS94_RS00700	IpaB/EvcA family protein	2.293	1.19715	2.39454e-09	1.3852e-08	yes	up	ref_gene	mRNA	33.78	38.23	42.95	92.53	73.57	105.93	90.6767	38.32	<a target="_blank" href="https://www.ncbi.nlm.nih.gov/protein/WP_112195795.1/">WP_112195795.1</a>	IpaB/EvcA family protein [Ligilactobacillus murinus]	------	------	------	------	------	------	------	------	------	------	------	------	------
CPS94_RS07780	CPS94_RS07780	hypothetical protein	2.29	1.19511	0.00039923	0.00116178	yes	up	ref_gene	mRNA	41.86	47.62	56.3	161.86	65.91	112.6	113.457	48.5933	<a target="_blank" href="https://www.ncbi.nlm.nih.gov/protein/WP_004050593.1/">WP_004050593.1</a>	hypothetical protein [Ligilactobacillus murinus]	------	------	------	------	------	------	------	GO:0016021	CC:integral component of membrane;	------	------	------	------
CPS94_RS09875	CPS94_RS09875	VOC family protein	2.282	1.19016	6.65564e-07	2.99661e-06	yes	up	ref_gene	mRNA	49.07	45.56	47.22	127.86	90.71	126.68	115.083	47.2833	<a target="_blank" href="https://www.ncbi.nlm.nih.gov/protein/WP_112194127.1/">WP_112194127.1</a>	VOC family protein [Ligilactobacillus murinus]	PF00903.27;PF12681.9	Glyoxalase;Glyoxalase_2	Glyoxalase/Bleomycin resistance protein/Dioxygenase superfamily;Glyoxalase-like domain	<a target="_blank" href="https://www.ncbi.nlm.nih.gov/protein/sp|Q502D1|GLOD5_DANRE;/">sp|Q502D1|GLOD5_DANRE;</a>	Glyoxalase domain-containing protein 5 OS=Danio rerio OX=7955 GN=glod5 PE=2 SV=1;	COG0346	Q:Secondary metabolites biosynthesis, transport and catabolism	GO:0016829	MF:lyase activity;	------	------	------	------
CPS94_RS05970	CPS94_RS05970	amino acid permease	2.275	1.18594	1.95463e-12	1.5483e-11	yes	up	ref_gene	mRNA	34.61	35.98	36.45	86.41	71.15	92.29	83.2833	35.68	<a target="_blank" href="https://www.ncbi.nlm.nih.gov/protein/WP_112194532.1/">WP_112194532.1</a>	amino acid permease [Ligilactobacillus murinus]	PF00324.23;PF13520.8	AA_permease;AA_permease_2	Amino acid permease;Amino acid permease	<a target="_blank" href="https://www.ncbi.nlm.nih.gov/protein/sp|P96704|YDGF_BACSU;/">sp|P96704|YDGF_BACSU;</a>	Uncharacterized transporter YdgF OS=Bacillus subtilis;	COG1113	E:Amino acid transport and metabolism	GO:0006865;GO:0055085;GO:0016021	BP:amino acid transport;BP:transmembrane transport;CC:integral component of membrane;	K03293	------	------	------
CPS94_RS00720	rnmV	ribonuclease M5	2.263	1.17801	1.14608e-14	1.07777e-13	yes	up	ref_gene	mRNA	81.02	75.76	74.46	164.46	173.2	210.65	182.77	77.08	<a target="_blank" href="https://www.ncbi.nlm.nih.gov/protein/WP_112195981.1/">WP_112195981.1</a>	ribonuclease M5 [Ligilactobacillus murinus]	PF13331.8;PF01751.24;PF13662.8	DUF4093;Toprim;Toprim_4	Domain of unknown function;Toprim domain;Toprim domain	<a target="_blank" href="https://www.ncbi.nlm.nih.gov/protein/sp|Q1WV74|RNM51_LACS1;/">sp|Q1WV74|RNM51_LACS1;</a>	Ribonuclease M5 1 OS=Lactobacillus salivarius;	COG1658	J:Translation, ribosomal structure and biogenesis	GO:0006364;GO:0005737;GO:0043822;GO:0019843	BP:rRNA processing;CC:cytoplasm;MF:ribonuclease M5 activity;MF:rRNA binding;	K05985	rnmV	------	------
CPS94_RS05015	rpsD	30S ribosomal protein S4	2.256	1.17403	1.394e-18	1.97122e-17	yes	up	ref_gene	mRNA	1341.05	1274	1201.69	2974.48	2872.68	3061.79	2969.65	1272.25	<a target="_blank" href="https://www.ncbi.nlm.nih.gov/protein/WP_112286391.1/">WP_112286391.1</a>	30S ribosomal protein S4 [Ligilactobacillus murinus]	PF00163.21;PF01479.27	Ribosomal_S4;S4	Ribosomal protein S4/S9 N-terminal domain;S4 domain	<a target="_blank" href="https://www.ncbi.nlm.nih.gov/protein/sp|Q1WT66|RS4_LACS1;/">sp|Q1WT66|RS4_LACS1;</a>	30S ribosomal protein S4 OS=Lactobacillus salivarius;	COG0522	J:Translation, ribosomal structure and biogenesis	GO:0006412;GO:0015935;GO:0003735;GO:0019843	BP:translation;CC:small ribosomal subunit;MF:structural constituent of ribosome;MF:rRNA binding;	K02986	rpsD	map03010	Ribosome
CPS94_RS11160	rplW	50S ribosomal protein L23	2.247	1.16771	9.117e-10	5.54279e-09	yes	up	ref_gene	mRNA	267.39	230.01	220.92	528.06	546	706.68	593.58	239.44	<a target="_blank" href="https://www.ncbi.nlm.nih.gov/protein/WP_004050317.1/">WP_004050317.1</a>	MULTISPECIES: 50S ribosomal protein L23 [Ligilactobacillus]	PF00276.22	Ribosomal_L23	Ribosomal protein L23	<a target="_blank" href="https://www.ncbi.nlm.nih.gov/protein/sp|Q1WS92|RL23_LACS1;/">sp|Q1WS92|RL23_LACS1;</a>	50S ribosomal protein L23 OS=Lactobacillus salivarius;	COG0089	J:Translation, ribosomal structure and biogenesis	GO:0006412;GO:0005840;GO:0003735;GO:0019843	BP:translation;CC:ribosome;MF:structural constituent of ribosome;MF:rRNA binding;	K02892	rplW	map03010	Ribosome
CPS94_RS11045	CPS94_RS11045	membrane-binding protein	2.244	1.16618	2.41757e-08	1.26493e-07	yes	up	ref_gene	mRNA	38.64	50.26	44.91	96.46	104.94	116.97	106.123	44.6033	<a target="_blank" href="https://www.ncbi.nlm.nih.gov/protein/WP_112193210.1/">WP_112193210.1</a>	membrane-binding protein [Ligilactobacillus murinus]	PF02493.22	MORN	MORN repeat	------	------	------	------	GO:0016021	CC:integral component of membrane;	------	------	------	------
CPS94_RS08805	rnpA	ribonuclease P protein component	2.24	1.16369	2.86835e-08	1.47991e-07	yes	up	ref_gene	mRNA	395.16	364.76	329.01	657.86	1073.3	890.28	873.813	362.977	<a target="_blank" href="https://www.ncbi.nlm.nih.gov/protein/WP_004049716.1/">WP_004049716.1</a>	MULTISPECIES: ribonuclease P protein component [Ligilactobacillus]	PF00825.20	Ribonuclease_P	Ribonuclease P	<a target="_blank" href="https://www.ncbi.nlm.nih.gov/protein/sp|Q1WRF9|RNPA_LACS1;/">sp|Q1WRF9|RNPA_LACS1;</a>	Ribonuclease P protein component OS=Lactobacillus salivarius;	COG0594	J:Translation, ribosomal structure and biogenesis	GO:0001682;GO:0004526;GO:0000049	BP:tRNA 5'-leader removal;MF:ribonuclease P activity;MF:tRNA binding;	K03536	rnpA	------	------
CPS94_RS04035	CPS94_RS04035	RNA methyltransferase	2.233	1.15883	5.21687e-07	2.36556e-06	yes	up	ref_gene	mRNA	18.81	23.09	20.66	48.1	38.43	58.53	48.3533	20.8533	<a target="_blank" href="https://www.ncbi.nlm.nih.gov/protein/WP_112194909.1/">WP_112194909.1</a>	RNA methyltransferase [Ligilactobacillus murinus]	PF00588.21;PF08032.14	SpoU_methylase;SpoU_sub_bind	SpoU rRNA Methylase family;RNA 2'-O ribose methyltransferase substrate binding	<a target="_blank" href="https://www.ncbi.nlm.nih.gov/protein/sp|P94538|YSGA_BACSU;/">sp|P94538|YSGA_BACSU;</a>	Uncharacterized tRNA/rRNA methyltransferase YsgA OS=Bacillus subtilis;	COG0566	J:Translation, ribosomal structure and biogenesis	GO:0006396;GO:0008173;GO:0003723	BP:RNA processing;MF:RNA methyltransferase activity;MF:RNA binding;	K03437	spoU	------	------
CPS94_RS00060	CPS94_RS00060	energy-coupling factor ABC transporter ATP-binding protein	2.233	1.15878	2.09715e-05	7.72867e-05	yes	up	ref_gene	mRNA	73.61	70.13	76.05	105.64	241.03	161.2	169.29	73.2633	<a target="_blank" href="https://www.ncbi.nlm.nih.gov/protein/WP_112286305.1/">WP_112286305.1</a>	energy-coupling factor ABC transporter ATP-binding protein [Ligilactobacillus murinus]	PF00005.29;PF02463.21;PF13304.8;PF13555.8;PF13175.8	ABC_tran;SMC_N;AAA_21;AAA_29;AAA_15	ABC transporter;RecF/RecN/SMC N terminal domain;AAA domain, putative AbiEii toxin, Type IV TA system;P-loop containing region of AAA domain;AAA ATPase domain	<a target="_blank" href="https://www.ncbi.nlm.nih.gov/protein/sp|Q1WSB8|ECFA1_LACS1;/">sp|Q1WSB8|ECFA1_LACS1;</a>	Energy-coupling factor transporter ATP-binding protein EcfA1 OS=Lactobacillus salivarius;	COG1122;COG1122	P:Inorganic ion transport and metabolism;R:General function prediction only	------	------	K16786	ecfA1	map02010	ABC transporters
CPS94_RS06220	CPS94_RS06220	DUF1361 domain-containing protein	2.211	1.14443	4.2613e-13	3.52156e-12	yes	up	ref_gene	mRNA	542.37	556.5	485.11	1264.94	1162.14	1196.61	1207.9	527.993	<a target="_blank" href="https://www.ncbi.nlm.nih.gov/protein/WP_004051634.1/">WP_004051634.1</a>	DUF1361 domain-containing protein [Ligilactobacillus murinus]	PF07099.13	DUF1361	Protein of unknown function	------	------	COG4330	S:Function unknown	GO:0016021	CC:integral component of membrane;	------	------	------	------
CPS94_RS06095	CPS94_RS06095	ABC transporter substrate-binding protein	2.201	1.13818	1.05105e-07	5.11849e-07	yes	up	ref_gene	mRNA	93.57	89.45	89.51	195.49	151.08	276.82	207.797	90.8433	<a target="_blank" href="https://www.ncbi.nlm.nih.gov/protein/WP_112194519.1/">WP_112194519.1</a>	ABC transporter substrate-binding protein [Ligilactobacillus murinus]	PF04392.14;PF13407.8	ABC_sub_bind;Peripla_BP_4	ABC transporter substrate binding protein;Periplasmic binding protein domain	------	------	COG2984	R:General function prediction only	------	------	K01989	------	------	------
CPS94_RS04380	dltC	D-alanine--poly(phosphoribitol) ligase subunit DltC	2.194	1.13374	2.59586e-07	1.21756e-06	yes	up	ref_gene	mRNA	681.64	679.91	700.26	1920.36	1216.47	1945.97	1694.27	687.27	<a target="_blank" href="https://www.ncbi.nlm.nih.gov/protein/WP_010688848.1/">WP_010688848.1</a>	MULTISPECIES: D-alanine--poly(phosphoribitol) ligase subunit DltC [Ligilactobacillus]	PF00550.27	PP-binding	Phosphopantetheine attachment site	<a target="_blank" href="https://www.ncbi.nlm.nih.gov/protein/sp|P55153|DLTC_LACRH;/">sp|P55153|DLTC_LACRH;</a>	D-alanyl carrier protein OS=Lactobacillus rhamnosus OX=47715 GN=dltC PE=1 SV=1;	COG0236	I:Lipid transport and metabolism	GO:0070395;GO:0071555;GO:0005737;GO:0036370	BP:lipoteichoic acid biosynthetic process;BP:cell wall organization;CC:cytoplasm;MF:D-alanyl carrier activity;	K14188	dltC	map05150;map02020;map01503	Cationic antimicrobial peptide (CAMP) resistance
CPS94_RS01945	CPS94_RS01945	TIGR01440 family protein	2.19	1.13118	1.98363e-13	1.69051e-12	yes	up	ref_gene	mRNA	130.6	116.99	110.03	242.2	293.17	281.78	272.383	119.207	<a target="_blank" href="https://www.ncbi.nlm.nih.gov/protein/WP_112195459.1/">WP_112195459.1</a>	TIGR01440 family protein [Ligilactobacillus murinus]	PF04260.14	DUF436	Protein of unknown function	<a target="_blank" href="https://www.ncbi.nlm.nih.gov/protein/sp|Q38VX5|Y1354_LACSS;/">sp|Q38VX5|Y1354_LACSS;</a>	UPF0340 protein LCA_1354 OS=Lactobacillus sakei subsp. sakei;	COG4475	S:Function unknown	------	------	------	------	------	------
CPS94_RS08195	CPS94_RS08195	redoxin domain-containing protein	2.176	1.12182	6.4886e-09	3.61129e-08	yes	up	ref_gene	mRNA	417.68	396.29	371.77	724.76	1118.43	855.49	899.56	395.247	<a target="_blank" href="https://www.ncbi.nlm.nih.gov/protein/WP_112193610.1/">WP_112193610.1</a>	redoxin domain-containing protein [Ligilactobacillus murinus]	PF00578.23;PF08534.12;PF10417.11;PF02630.16	AhpC-TSA;Redoxin;1-cysPrx_C;SCO1-SenC	AhpC/TSA family;Redoxin;C-terminal domain of 1-Cys peroxiredoxin;SCO1/SenC	<a target="_blank" href="https://www.ncbi.nlm.nih.gov/protein/sp|P80239|AHPC_BACSU;/">sp|P80239|AHPC_BACSU;</a>	Alkyl hydroperoxide reductase C OS=Bacillus subtilis;	COG0450	V:Defense mechanisms	GO:0006979;GO:0005737;GO:0102039;GO:0004601;GO:0051920	BP:response to oxidative stress;CC:cytoplasm;MF:alkylhydroperoxide reductase activity;MF:peroxidase activity;MF:peroxiredoxin activity;	K24119	ahpC	------	------
CPS94_RS04525	rpmI	50S ribosomal protein L35	2.168	1.11611	4.81842e-13	3.96481e-12	yes	up	ref_gene	mRNA	2125.55	2502.98	2412.66	5642.97	5493.77	5151.68	5429.47	2347.06	<a target="_blank" href="https://www.ncbi.nlm.nih.gov/protein/WP_004047272.1/">WP_004047272.1</a>	MULTISPECIES: 50S ribosomal protein L35 [Ligilactobacillus]	PF01632.21	Ribosomal_L35p	Ribosomal protein L35	<a target="_blank" href="https://www.ncbi.nlm.nih.gov/protein/sp|Q1WUN0|RL35_LACS1;/">sp|Q1WUN0|RL35_LACS1;</a>	50S ribosomal protein L35 OS=Lactobacillus salivarius;	COG0291	J:Translation, ribosomal structure and biogenesis	GO:0006412;GO:0005840;GO:0003735	BP:translation;CC:ribosome;MF:structural constituent of ribosome;	K02916	rpmI	map03010	Ribosome
CPS94_RS09765	CPS94_RS09765	amino acid ABC transporter ATP-binding protein	2.168	1.11658	1.32713e-05	5.03677e-05	yes	up	ref_gene	mRNA	66.88	56.38	46.86	82.58	138.83	166.55	129.32	56.7067	<a target="_blank" href="https://www.ncbi.nlm.nih.gov/protein/WP_112194097.1/">WP_112194097.1</a>	amino acid ABC transporter ATP-binding protein [Ligilactobacillus murinus]	PF00005.29;PF13304.8;PF02463.21;PF13175.8;PF03193.18;PF13555.8;PF13191.8;PF13401.8;PF13476.8	ABC_tran;AAA_21;SMC_N;AAA_15;RsgA_GTPase;AAA_29;AAA_16;AAA_22;AAA_23	ABC transporter;AAA domain, putative AbiEii toxin, Type IV TA system;RecF/RecN/SMC N terminal domain;AAA ATPase domain;RsgA GTPase;P-loop containing region of AAA domain;AAA ATPase domain;AAA domain;AAA domain	<a target="_blank" href="https://www.ncbi.nlm.nih.gov/protein/sp|P45022|Y1078_HAEIN;/">sp|P45022|Y1078_HAEIN;</a>	Probable amino-acid ABC transporter ATP-binding protein HI_1078 OS=Haemophilus influenzae;	COG1126	E:Amino acid transport and metabolism	GO:0015424;GO:0042626;GO:0005524	MF:amino acid-transporting ATPase activity;MF:ATPase activity, coupled to transmembrane movement of substances;MF:ATP binding;	K10010	tcyC	map02010	ABC transporters
CPS94_RS09505	CPS94_RS09505	PFL family protein	2.167	1.11569	1.52963e-12	1.21669e-11	yes	up	ref_gene	mRNA	98.62	89.24	84.41	203.69	175.3	226.84	201.943	90.7567	<a target="_blank" href="https://www.ncbi.nlm.nih.gov/protein/WP_112194015.1/">WP_112194015.1</a>	PFL family protein [Ligilactobacillus murinus]	PF05167.14	DUF711	Uncharacterised ACR	<a target="_blank" href="https://www.ncbi.nlm.nih.gov/protein/sp|Q1WVE0|Y162_LACS1;/">sp|Q1WVE0|Y162_LACS1;</a>	UPF0210 protein LSL_0162 OS=Lactobacillus salivarius;	COG2848	D:Cell cycle control, cell division, chromosome partitioning	------	------	K09157	------	------	------
CPS94_RS07760	CPS94_RS07760	PTS sugar transporter subunit IIB	2.167	1.11547	0.000342574	0.00101234	yes	up	ref_gene	mRNA	47.43	71.23	64.79	178.19	103.24	150.92	144.117	61.15	<a target="_blank" href="https://www.ncbi.nlm.nih.gov/protein/WP_004050585.1/">WP_004050585.1</a>	PTS sugar transporter subunit IIB [Ligilactobacillus murinus]	PF02302.19	PTS_IIB	PTS system, Lactose/Cellobiose specific IIB subunit	------	------	COG3414	G:Carbohydrate transport and metabolism	GO:0009401;GO:0008982	BP:phosphoenolpyruvate-dependent sugar phosphotransferase system;MF:protein-;	K02822	ulaB	map02060;map00053	Phosphotransferase system (PTS);Ascorbate and aldarate metabolism
CPS94_RS10255	CPS94_RS10255	APC family permease	2.16	1.11106	6.6005e-16	6.88544e-15	yes	up	ref_gene	mRNA	71.25	61.31	67.24	139.47	134.34	169.87	147.893	66.6	<a target="_blank" href="https://www.ncbi.nlm.nih.gov/protein/WP_112194210.1/">WP_112194210.1</a>	APC family permease [Ligilactobacillus murinus]	PF13520.8;PF00324.23	AA_permease_2;AA_permease	Amino acid permease;Amino acid permease	<a target="_blank" href="https://www.ncbi.nlm.nih.gov/protein/sp|Q45577|YBEC_BACSU;/">sp|Q45577|YBEC_BACSU;</a>	Probable amino acid-proton symporter YbeC OS=Bacillus subtilis;	COG0531	E:Amino acid transport and metabolism	------	------	------	------	------	------
CPS94_RS06850	rplK	50S ribosomal protein L11	2.16	1.11132	3.50635e-10	2.20912e-09	yes	up	ref_gene	mRNA	2564.51	3191	3264.66	7288.85	5991.69	7081.91	6787.48	3006.72	<a target="_blank" href="https://www.ncbi.nlm.nih.gov/protein/WP_004051392.1/">WP_004051392.1</a>	MULTISPECIES: 50S ribosomal protein L11 [Ligilactobacillus]	PF03946.16;PF00298.21	Ribosomal_L11_N;Ribosomal_L11	Ribosomal protein L11, N-terminal domain;Ribosomal protein L11, RNA binding domain	<a target="_blank" href="https://www.ncbi.nlm.nih.gov/protein/sp|Q1WST2|RL11_LACS1;/">sp|Q1WST2|RL11_LACS1;</a>	50S ribosomal protein L11 OS=Lactobacillus salivarius;	COG0080	J:Translation, ribosomal structure and biogenesis	GO:0006412;GO:0005840;GO:0070180;GO:0003735	BP:translation;CC:ribosome;MF:large ribosomal subunit rRNA binding;MF:structural constituent of ribosome;	K02867	rplK	map03010	Ribosome
CPS94_RS06075	CPS94_RS06075	GRP family sugar transporter	2.152	1.10567	3.67613e-08	1.8764e-07	yes	up	ref_gene	mRNA	31.16	34.49	41.85	61.84	92.07	84.83	79.58	35.8333	<a target="_blank" href="https://www.ncbi.nlm.nih.gov/protein/WP_191981810.1/">WP_191981810.1</a>	GRP family sugar transporter [Ligilactobacillus murinus]	PF06800.14;PF07857.14	Sugar_transport;TMEM144	Sugar transport protein;Transmembrane family, TMEM144 of transporters	<a target="_blank" href="https://www.ncbi.nlm.nih.gov/protein/sp|Q88UI3|Y2503_LACPL;/">sp|Q88UI3|Y2503_LACPL;</a>	Putative sugar uptake protein lp_2503 OS=Lactobacillus plantarum;	COG4975	G:Carbohydrate transport and metabolism	------	------	K05340	glcU	------	------
CPS94_RS09760	CPS94_RS09760	transporter substrate-binding domain-containing protein	2.148	1.10308	2.03716e-09	1.19659e-08	yes	up	ref_gene	mRNA	152.41	147.59	157.83	252.93	404.8	365.31	341.013	152.61	<a target="_blank" href="https://www.ncbi.nlm.nih.gov/protein/WP_112286483.1/">WP_112286483.1</a>	transporter substrate-binding domain-containing protein [Ligilactobacillus murinus]	PF00497.22;PF10613.11	SBP_bac_3;Lig_chan-Glu_bd	Bacterial extracellular solute-binding proteins, family 3;Ligated ion channel L-glutamate- and glycine-binding site	<a target="_blank" href="https://www.ncbi.nlm.nih.gov/protein/sp|P0AEN0|TCYJ_ECOL6;/">sp|P0AEN0|TCYJ_ECOL6;</a>	L-cystine-binding protein TcyJ OS=Escherichia coli O6:H1;	COG0834;COG0834	E:Amino acid transport and metabolism;T:Signal transduction mechanisms	------	------	K02424	fliY	map02010;map02040	ABC transporters;Flagellar assembly
CPS94_RS03785	CPS94_RS03785	4-oxalocrotonate tautomerase	2.145	1.10084	3.92824e-07	1.81574e-06	yes	up	ref_gene	mRNA	605.32	637.55	743.67	2152.97	1458.13	1427.11	1679.4	662.18	<a target="_blank" href="https://www.ncbi.nlm.nih.gov/protein/WP_004047673.1/">WP_004047673.1</a>	MULTISPECIES: 4-oxalocrotonate tautomerase [Ligilactobacillus]	PF01361.23;PF14552.8	Tautomerase;Tautomerase_2	Tautomerase enzyme;Tautomerase enzyme	<a target="_blank" href="https://www.ncbi.nlm.nih.gov/protein/sp|Q88WD0|Y1712_LACPL;/">sp|Q88WD0|Y1712_LACPL;</a>	Probable tautomerase lp_1712 OS=Lactobacillus plantarum;	COG1942	Q:Secondary metabolites biosynthesis, transport and catabolism	GO:0006725;GO:0016853	BP:cellular aromatic compound metabolic process;MF:isomerase activity;	K01821	praC	map00362;map00622;map00621	Benzoate degradation;Xylene degradation;Dioxin degradation
CPS94_RS00710	metG	methionine--tRNA ligase	2.144	1.10008	3.35737e-19	5.04663e-18	yes	up	ref_gene	mRNA	154.28	153.82	140.52	298.65	318.12	372.49	329.753	149.54	<a target="_blank" href="https://www.ncbi.nlm.nih.gov/protein/WP_112195793.1/">WP_112195793.1</a>	methionine--tRNA ligase [Ligilactobacillus murinus]	PF09334.13;PF00133.24;PF01588.22;PF01406.21;PF08264.15;PF19303.1;PF01921.20	tRNA-synt_1g;tRNA-synt_1;tRNA_bind;tRNA-synt_1e;Anticodon_1;Anticodon_3;tRNA-synt_1f	tRNA synthetases class I;tRNA synthetases class I;Putative tRNA binding domain;tRNA synthetases class I;Anticodon-binding domain of tRNA ligase;Anticodon binding domain of methionyl tRNA ligase;tRNA synthetases class I	<a target="_blank" href="https://www.ncbi.nlm.nih.gov/protein/sp|Q837B3|SYM_ENTFA;/">sp|Q837B3|SYM_ENTFA;</a>	Methionine--tRNA ligase OS=Enterococcus faecalis;	COG0073	J:Translation, ribosomal structure and biogenesis	GO:0006431;GO:0005737;GO:0004825;GO:0000049;GO:0005524	BP:methionyl-tRNA aminoacylation;CC:cytoplasm;MF:methionine-tRNA ligase activity;MF:tRNA binding;MF:ATP binding;	K01874	metG	map00450;map00970	Selenocompound metabolism;Aminoacyl-tRNA biosynthesis
CPS94_RS05810	metK	methionine adenosyltransferase	2.144	1.1002	1.69867e-15	1.68019e-14	yes	up	ref_gene	mRNA	335.83	326.84	289.49	681.25	655.37	761.93	699.517	317.387	<a target="_blank" href="https://www.ncbi.nlm.nih.gov/protein/WP_153551396.1/">WP_153551396.1</a>	methionine adenosyltransferase [Ligilactobacillus murinus]	PF02773.18;PF02772.18;PF00438.22	S-AdoMet_synt_C;S-AdoMet_synt_M;S-AdoMet_synt_N	S-adenosylmethionine synthetase, C-terminal domain;S-adenosylmethionine synthetase, central domain;S-adenosylmethionine synthetase, N-terminal domain	<a target="_blank" href="https://www.ncbi.nlm.nih.gov/protein/sp|Q1WUT4|METK_LACS1;/">sp|Q1WUT4|METK_LACS1;</a>	S-adenosylmethionine synthase OS=Lactobacillus salivarius;	COG0192	H:Coenzyme transport and metabolism	GO:0006556;GO:0006730;GO:0005737;GO:0004478;GO:0000287;GO:0005524	BP:S-adenosylmethionine biosynthetic process;BP:one-carbon metabolic process;CC:cytoplasm;MF:methionine adenosyltransferase activity;MF:magnesium ion binding;MF:ATP binding;	K00789	metK	map00270	Cysteine and methionine metabolism
CPS94_RS05640	CPS94_RS05640	L-lactate dehydrogenase	2.141	1.09849	1.29077e-12	1.03533e-11	yes	up	ref_gene	mRNA	200.65	215.89	191.15	462.59	409.62	465.31	445.84	202.563	<a target="_blank" href="https://www.ncbi.nlm.nih.gov/protein/WP_004048407.1/">WP_004048407.1</a>	L-lactate dehydrogenase [Ligilactobacillus murinus]	PF00056.25;PF02866.20;PF02254.20	Ldh_1_N;Ldh_1_C;TrkA_N	lactate/malate dehydrogenase, NAD binding domain;lactate/malate dehydrogenase, alpha/beta C-terminal domain;TrkA-N domain	<a target="_blank" href="https://www.ncbi.nlm.nih.gov/protein/sp|P14295|DHL2_WEICO;/">sp|P14295|DHL2_WEICO;</a>	L-2-hydroxyisocaproate dehydrogenase OS=Weissella confusa OX=1583 PE=1 SV=3;	COG0039	C:Energy production and conversion	GO:0005975;GO:0019752;GO:0004459	BP:carbohydrate metabolic process;BP:carboxylic acid metabolic process;MF:L-lactate dehydrogenase activity;	K00016	ldh	map00640;map00270;map00620;map00010;map04922;map05230;map04066	Propanoate metabolism;Cysteine and methionine metabolism;Pyruvate metabolism;Glycolysis / Gluconeogenesis;Glucagon signaling pathway;Central carbon metabolism in cancer;HIF-1 signaling pathway
CPS94_RS08995	asnB	asparagine synthase (glutamine-hydrolyzing)	2.137	1.09573	3.48514e-13	2.9053e-12	yes	up	ref_gene	mRNA	418.48	385.92	368.53	843.93	735.25	995.58	858.253	390.977	<a target="_blank" href="https://www.ncbi.nlm.nih.gov/protein/WP_112193873.1/">WP_112193873.1</a>	asparagine synthase (glutamine-hydrolyzing) [Ligilactobacillus murinus]	PF00733.23;PF13537.8;PF13522.8;PF12481.10	Asn_synthase;GATase_7;GATase_6;DUF3700	Asparagine synthase;Glutamine amidotransferase domain;Glutamine amidotransferase domain;Aluminium induced protein	<a target="_blank" href="https://www.ncbi.nlm.nih.gov/protein/sp|P54420|ASNB_BACSU;/">sp|P54420|ASNB_BACSU;</a>	Asparagine synthetase [glutamine-hydrolyzing] 1 OS=Bacillus subtilis;	COG0367	E:Amino acid transport and metabolism	GO:0006529;GO:0006541;GO:0005524;GO:0004066	BP:asparagine biosynthetic process;BP:glutamine metabolic process;MF:ATP binding;MF:asparagine synthas;	K01953	asnB	map00250	Alanine, aspartate and glutamate metabolism
CPS94_RS01110	msrB	peptide-methionine (R)-S-oxide reductase MsrB	2.133	1.0926	2.00842e-09	1.18336e-08	yes	up	ref_gene	mRNA	2177.13	2131.98	2249.08	5711.76	4204	4765.67	4893.81	2186.06	<a target="_blank" href="https://www.ncbi.nlm.nih.gov/protein/WP_112195674.1/">WP_112195674.1</a>	peptide-methionine (R)-S-oxide reductase MsrB [Ligilactobacillus murinus]	PF01641.20	SelR	SelR domain	<a target="_blank" href="https://www.ncbi.nlm.nih.gov/protein/sp|C0M8H8|MSRB_STRE4;/">sp|C0M8H8|MSRB_STRE4;</a>	Peptide methionine sulfoxide reductase MsrB OS=Streptococcus equi subsp. equi;	COG0229	O:Posttranslational modification, protein turnover, chaperones	------	------	K07305	msrB	------	------
CPS94_RS06560	CPS94_RS06560	YegS/Rv2252/BmrU family lipid kinase	2.131	1.09155	2.729e-08	1.41183e-07	yes	up	ref_gene	mRNA	68.8	82.13	91.35	185.14	183.68	162.36	177.06	80.76	<a target="_blank" href="https://www.ncbi.nlm.nih.gov/protein/WP_112194420.1/">WP_112194420.1</a>	YegS/Rv2252/BmrU family lipid kinase [Ligilactobacillus murinus]	PF00781.26;PF19279.1	DAGK_cat;YegS_C	Diacylglycerol kinase catalytic domain;YegS C-terminal NAD kinase beta sandwich-like domain	<a target="_blank" href="https://www.ncbi.nlm.nih.gov/protein/sp|O34799|YTLR_BACSU;/">sp|O34799|YTLR_BACSU;</a>	Putative lipid kinase YtlR OS=Bacillus subtilis;	COG1597;COG1597	I:Lipid transport and metabolism;R:General function prediction only	GO:0016021;GO:0003951	CC:integral component of membrane;MF:NAD+ kinase activity;	------	------	------	------
CPS94_RS03445	CPS94_RS03445	LD-carboxypeptidase	2.126	1.08805	3.89763e-10	2.43954e-09	yes	up	ref_gene	mRNA	25.52	28.73	30.01	59.8	55.37	69.72	61.63	28.0867	<a target="_blank" href="https://www.ncbi.nlm.nih.gov/protein/WP_112286368.1/">WP_112286368.1</a>	LD-carboxypeptidase [Ligilactobacillus murinus]	PF02016.17;PF17676.3	Peptidase_S66;Peptidase_S66C	LD-carboxypeptidase N-terminal domain;LD-carboxypeptidase C-terminal domain	<a target="_blank" href="https://www.ncbi.nlm.nih.gov/protein/sp|O35046|YOCD_BACSU;/">sp|O35046|YOCD_BACSU;</a>	Putative carboxypeptidase YocD OS=Bacillus subtilis;	COG1619	M:Cell wall/membrane/envelope biogenesis	------	------	K01297	ldcA	------	------
CPS94_RS09890	CPS94_RS09890	energy-coupling factor ABC transporter ATP-binding protein	2.122	1.08542	0.000437479	0.00126922	yes	up	ref_gene	mRNA	8.27	7.8	9.01	14.67	15.31	25.63	18.5367	8.36	<a target="_blank" href="https://www.ncbi.nlm.nih.gov/protein/WP_112194131.1/">WP_112194131.1</a>	energy-coupling factor ABC transporter ATP-binding protein [Ligilactobacillus murinus]	PF00005.29;PF13304.8;PF02463.21;PF13175.8;PF13555.8;PF13479.8;PF13476.8	ABC_tran;AAA_21;SMC_N;AAA_15;AAA_29;AAA_24;AAA_23	ABC transporter;AAA domain, putative AbiEii toxin, Type IV TA system;RecF/RecN/SMC N terminal domain;AAA ATPase domain;P-loop containing region of AAA domain;AAA domain;AAA domain	<a target="_blank" href="https://www.ncbi.nlm.nih.gov/protein/sp|Q890D1|LARO_LACPL;/">sp|Q890D1|LARO_LACPL;</a>	Nickel import ATP-binding protein LarO OS=Lactobacillus plantarum;	COG1122;COG1122	P:Inorganic ion transport and metabolism;R:General function prediction only	GO:0042626;GO:0005524	MF:ATPase activity, coupled to transmembrane movement of substances;MF:ATP binding;	K02006	cbiO	map02010	ABC transporters
CPS94_RS04475	CPS94_RS04475	YceD family protein	2.098	1.06919	1.00144e-10	6.80338e-10	yes	up	ref_gene	mRNA	830.56	767.98	716.52	1701.39	1414.75	1949.1	1688.41	771.687	<a target="_blank" href="https://www.ncbi.nlm.nih.gov/protein/WP_089135839.1/">WP_089135839.1</a>	YceD family protein [Ligilactobacillus murinus]	PF02620.19	YceD	Large ribosomal RNA subunit accumulation protein YceD	<a target="_blank" href="https://www.ncbi.nlm.nih.gov/protein/sp|O34445|YLBN_BACSU;/">sp|O34445|YLBN_BACSU;</a>	Uncharacterized protein YlbN OS=Bacillus subtilis;	COG1399	J:Translation, ribosomal structure and biogenesis	------	------	K07040	------	------	------
CPS94_RS02665	CPS94_RS02665	ribosomal-processing cysteine protease Prp	2.08	1.05634	8.99177e-17	1.02174e-15	yes	up	ref_gene	mRNA	870.82	899.46	869.65	1826.98	1932.26	2171.23	1976.82	879.977	<a target="_blank" href="https://www.ncbi.nlm.nih.gov/protein/WP_112195305.1/">WP_112195305.1</a>	ribosomal-processing cysteine protease Prp [Ligilactobacillus murinus]	PF04327.14	Peptidase_Prp	Cysteine protease Prp	<a target="_blank" href="https://www.ncbi.nlm.nih.gov/protein/sp|P26942|YSXB_BACSU;/">sp|P26942|YSXB_BACSU;</a>	Uncharacterized protein YsxB OS=Bacillus subtilis;	COG2868	S:Function unknown	GO:0005840;GO:0008233	CC:ribosome;MF:peptidase activity;	K07584	ysxB	------	------
CPS94_RS10760	CPS94_RS10760	2%2C3-diphosphoglycerate-dependent phosphoglycerate mutase	2.078	1.0554	1.45268e-11	1.03864e-10	yes	up	ref_gene	mRNA	3377.8	3446.84	3100.29	7441.14	7076.77	6795.96	7104.62	3308.31	<a target="_blank" href="https://www.ncbi.nlm.nih.gov/protein/WP_004050447.1/">WP_004050447.1</a>	2,3-diphosphoglycerate-dependent phosphoglycerate mutase [Ligilactobacillus murinus]	PF00300.24	His_Phos_1	Histidine phosphatase superfamily	<a target="_blank" href="https://www.ncbi.nlm.nih.gov/protein/sp|Q38Z74|GPMA2_LACSS;/">sp|Q38Z74|GPMA2_LACSS;</a>	2,3-bisphosphoglycerate-dependent phosphoglycerate mutase 2 OS=Lactobacillus sakei subsp. sakei;	COG0588	G:Carbohydrate transport and metabolism	GO:0006096;GO:0006094;GO:0046538	BP:glycolytic process;BP:gluconeogenesis;MF:2,3-bisphosphoglycerate-dependent phosphoglycerate mutase activity;	K01834	gpmA	map00680;map00010;map05230;map04922;map00260	Methane metabolism;Glycolysis / Gluconeogenesis;Central carbon metabolism in cancer;Glucagon signaling pathway;Glycine, serine and threonine metabolism
CPS94_RS06955	CPS94_RS06955	IS3 family transposase	2.076	1.05357	1.00583e-13	8.93082e-13	yes	up	ref_gene	mRNA	139.95	135.82	129.13	252.84	317	299.36	289.733	134.967	------	------	PF13333.8;PF13276.8;PF00665.28;PF13683.8	rve_2;HTH_21;rve;rve_3	Integrase core domain;HTH-like domain;Integrase core domain;Integrase core domain	<a target="_blank" href="https://www.ncbi.nlm.nih.gov/protein/sp|P19769|INSK_ECOLI;/">sp|P19769|INSK_ECOLI;</a>	Putative transposase InsK for insertion sequence element IS150 OS=Escherichia coli;	COG2801	X:Mobilome: prophages, transposons	------	------	K07497	------	------	------
CPS94_RS11080	CPS94_RS11080	hypothetical protein	2.061	1.04364	0.000531859	0.00150865	yes	up	ref_gene	mRNA	34.07	37.61	63.9	69.84	113.05	111.54	98.1433	45.1933	<a target="_blank" href="https://www.ncbi.nlm.nih.gov/protein/AWZ39419.1/">AWZ39419.1</a>	hypothetical protein CPS94_11055 [Ligilactobacillus murinus]	------	------	------	------	------	------	------	------	------	------	------	------	------
CPS94_RS11105	rpoC	DNA-directed RNA polymerase subunit beta'	2.058	1.04118	1.10811e-11	8.074e-11	yes	up	ref_gene	mRNA	704.41	590.05	537.08	1177.35	1195.79	1494.61	1289.25	610.513	<a target="_blank" href="https://www.ncbi.nlm.nih.gov/protein/WP_112193194.1/">WP_112193194.1</a>	DNA-directed RNA polymerase subunit beta' [Ligilactobacillus murinus]	PF04997.14;PF04998.19;PF00623.22;PF04983.20;PF05000.19	RNA_pol_Rpb1_1;RNA_pol_Rpb1_5;RNA_pol_Rpb1_2;RNA_pol_Rpb1_3;RNA_pol_Rpb1_4	RNA polymerase Rpb1, domain 1;RNA polymerase Rpb1, domain 5;RNA polymerase Rpb1, domain 2;RNA polymerase Rpb1, domain 3;RNA polymerase Rpb1, domain 4	<a target="_blank" href="https://www.ncbi.nlm.nih.gov/protein/sp|Q1WVA4|RPOC_LACS1;/">sp|Q1WVA4|RPOC_LACS1;</a>	DNA-directed RNA polymerase subunit beta' OS=Lactobacillus salivarius;	COG0086	K:Transcription	GO:0006351;GO:0003899;GO:0000287;GO:0003677;GO:0008270	BP:transcription, DNA-templated;MF:DNA-directed RNA polymerase activity;MF:magnesium ion binding;MF:DNA binding;MF:zinc ion binding;	K03046	rpoC	map03020	RNA polymerase
CPS94_RS11125	rpsG	30S ribosomal protein S7	2.046	1.03315	6.35769e-08	3.18552e-07	yes	up	ref_gene	mRNA	1367.08	1156.84	1107.63	2834.07	2099.05	2878.91	2604.01	1210.52	<a target="_blank" href="https://www.ncbi.nlm.nih.gov/protein/WP_004050334.1/">WP_004050334.1</a>	MULTISPECIES: 30S ribosomal protein S7 [Ligilactobacillus]	PF00177.23	Ribosomal_S7	Ribosomal protein S7p/S5e	<a target="_blank" href="https://www.ncbi.nlm.nih.gov/protein/sp|Q1WVA1|RS7_LACS1;/">sp|Q1WVA1|RS7_LACS1;</a>	30S ribosomal protein S7 OS=Lactobacillus salivarius;	COG0049	J:Translation, ribosomal structure and biogenesis	GO:0006412;GO:0015935;GO:0003735;GO:0000049;GO:0019843	BP:translation;CC:small ribosomal subunit;MF:structural constituent of ribosome;MF:tRNA binding;MF:rRNA binding;	K02992	rpsG	map03010	Ribosome
CPS94_RS04665	rpsO	30S ribosomal protein S15	2.042	1.02965	2.16022e-10	1.40267e-09	yes	up	ref_gene	mRNA	973.45	882.76	822.86	2007.31	1691.65	2101.08	1933.35	893.023	<a target="_blank" href="https://www.ncbi.nlm.nih.gov/protein/WP_004048905.1/">WP_004048905.1</a>	MULTISPECIES: 30S ribosomal protein S15 [Ligilactobacillus]	PF00312.24	Ribosomal_S15	Ribosomal protein S15	<a target="_blank" href="https://www.ncbi.nlm.nih.gov/protein/sp|Q1WU87|RS15_LACS1;/">sp|Q1WU87|RS15_LACS1;</a>	30S ribosomal protein S15 OS=Lactobacillus salivarius;	COG0184	J:Translation, ribosomal structure and biogenesis	GO:0006412;GO:0005840;GO:0003735;GO:0019843	BP:translation;CC:ribosome;MF:structural constituent of ribosome;MF:rRNA binding;	K02956	rpsO	map03010	Ribosome
CPS94_RS10585	CPS94_RS10585	IS30 family transposase	2.041	1.02907	2.28934e-06	9.54226e-06	yes	up	ref_gene	mRNA	18.55	16.51	24	34.58	46.92	42.79	41.43	19.6867	<a target="_blank" href="https://www.ncbi.nlm.nih.gov/protein/WP_112286489.1/">WP_112286489.1</a>	IS30 family transposase [Ligilactobacillus murinus]	PF00665.28;PF13936.8	rve;HTH_38	Integrase core domain;Helix-turn-helix domain	<a target="_blank" href="https://www.ncbi.nlm.nih.gov/protein/sp|P0CF89|INSI3_ECOLI;/">sp|P0CF89|INSI3_ECOLI;</a>	Transposase InsI for insertion sequence element IS30C OS=Escherichia coli;	COG2826	X:Mobilome: prophages, transposons	------	------	K07482	------	------	------
CPS94_RS04175	CPS94_RS04175	KH domain-containing protein	2.04	1.0289	0.000750054	0.00206319	yes	up	ref_gene	mRNA	223.73	190.47	121.52	403.31	318.19	510.89	410.797	178.573	<a target="_blank" href="https://www.ncbi.nlm.nih.gov/protein/WP_004047420.1/">WP_004047420.1</a>	MULTISPECIES: KH domain-containing protein [Ligilactobacillus]	PF13083.8	KH_4	KH domain	<a target="_blank" href="https://www.ncbi.nlm.nih.gov/protein/sp|P67234|Y1796_LISMO;/">sp|P67234|Y1796_LISMO;</a>	UPF0109 protein lmo1796 OS=Listeria monocytogenes serovar 1/2a;	COG1837	R:General function prediction only	GO:0003723	MF:RNA binding;	K06960	------	------	------
CPS94_RS11360	CPS94_RS11360	hypothetical protein	2.039	1.02804	3.81773e-05	0.000135718	yes	up	ref_gene	mRNA	8.85	8.22	8.55	16.75	17.57	19.9	18.0733	8.54	<a target="_blank" href="https://www.ncbi.nlm.nih.gov/protein/WP_162626429.1/">WP_162626429.1</a>	hypothetical protein [Ligilactobacillus murinus]	------	------	------	------	------	------	------	------	------	------	------	------	------
CPS94_RS11170	rpsS	30S ribosomal protein S19	2.035	1.02481	2.09518e-10	1.36976e-09	yes	up	ref_gene	mRNA	1966.34	2102.82	2088.67	4482.38	3940.77	5411.42	4611.52	2052.61	<a target="_blank" href="https://www.ncbi.nlm.nih.gov/protein/WP_004050313.1/">WP_004050313.1</a>	MULTISPECIES: 30S ribosomal protein S19 [Ligilactobacillus]	PF00203.23	Ribosomal_S19	Ribosomal protein S19	<a target="_blank" href="https://www.ncbi.nlm.nih.gov/protein/sp|Q1WS94|RS19_LACS1;/">sp|Q1WS94|RS19_LACS1;</a>	30S ribosomal protein S19 OS=Lactobacillus salivarius;	COG0185	J:Translation, ribosomal structure and biogenesis	GO:0006412;GO:0015935;GO:0003735;GO:0019843	BP:translation;CC:small ribosomal subunit;MF:structural constituent of ribosome;MF:rRNA binding;	K02965	rpsS	map03010	Ribosome
CPS94_RS05155	CPS94_RS05155	DUF2969 domain-containing protein	2.031	1.02216	8.72381e-05	0.000289128	yes	up	ref_gene	mRNA	129.85	102.03	81.72	209	198.49	288.45	231.98	104.533	<a target="_blank" href="https://www.ncbi.nlm.nih.gov/protein/WP_056959772.1/">WP_056959772.1</a>	MULTISPECIES: DUF2969 domain-containing protein [Ligilactobacillus]	PF11184.10	DUF2969	Protein of unknown function	------	------	------	------	------	------	------	------	------	------
CPS94_RS01105	CPS94_RS01105	iron ABC transporter permease	2.029	1.02094	3.06202e-07	1.42919e-06	yes	up	ref_gene	mRNA	742.54	761.52	706.1	1797.45	1263.83	1528.49	1529.92	736.72	<a target="_blank" href="https://www.ncbi.nlm.nih.gov/protein/WP_112195676.1/">WP_112195676.1</a>	iron ABC transporter permease [Ligilactobacillus murinus]	PF01032.20	FecCD	FecCD transport family	<a target="_blank" href="https://www.ncbi.nlm.nih.gov/protein/sp|P49937|FHUG_BACSU;/">sp|P49937|FHUG_BACSU;</a>	Iro;	COG0609	P:Inorganic ion transport and metabolism	------	------	K25289	fhuG	------	------
CPS94_RS03025	hisS	histidine--tRNA ligase	2.026	1.01839	1.4325e-06	6.16914e-06	yes	up	ref_gene	mRNA	63.46	73.56	65.3	145.2	104.58	173.06	140.947	67.44	<a target="_blank" href="https://www.ncbi.nlm.nih.gov/protein/WP_112195175.1/">WP_112195175.1</a>	histidine--tRNA ligase [Ligilactobacillus murinus]	PF13393.8;PF00587.27;PF03129.22;PF01409.22;PF00152.22	tRNA-synt_His;tRNA-synt_2b;HGTP_anticodon;tRNA-synt_2d;tRNA-synt_2	Histidyl-tRNA synthetase;tRNA synthetase class II core domain;Anticodon binding domain;tRNA synthetases class II core domain;tRNA synthetases class II	<a target="_blank" href="https://www.ncbi.nlm.nih.gov/protein/sp|Q1WTV0|SYH_LACS1;/">sp|Q1WTV0|SYH_LACS1;</a>	Histidine--tRNA ligase OS=Lactobacillus salivarius;	COG0124	J:Translation, ribosomal structure and biogenesis	GO:0006427;GO:0005737;GO:0004821;GO:0005524	BP:histidyl-tRNA aminoacylation;CC:cytoplasm;MF:histidine-tRNA ligase activity;MF:ATP binding;	K01892	hisS	map00970	Aminoacyl-tRNA biosynthesis
CPS94_RS10845	CPS94_RS10845	IS30 family transposase	2.026	1.0188	0.000863176	0.00233731	yes	up	ref_gene	mRNA	31.89	27.85	62.95	87.26	77.64	89.39	84.7633	40.8967	<a target="_blank" href="https://www.ncbi.nlm.nih.gov/protein/WP_004048827.1/">WP_004048827.1</a>	IS30 family transposase [Ligilactobacillus murinus]	PF13936.8;PF00665.28;PF13683.8	HTH_38;rve;rve_3	Helix-turn-helix domain;Integrase core domain;Integrase core domain	<a target="_blank" href="https://www.ncbi.nlm.nih.gov/protein/sp|P0CF89|INSI3_ECOLI;/">sp|P0CF89|INSI3_ECOLI;</a>	Transposase InsI for insertion sequence element IS30C OS=Escherichia coli;	COG2826	X:Mobilome: prophages, transposons	GO:0015074;GO:0003676	BP:DNA integration;MF:nucleic acid binding;	K07482	------	------	------
CPS94_RS07385	CPS94_RS07385	mucin-binding protein	2.025	1.01798	9.19818e-12	6.75359e-11	yes	up	ref_gene	mRNA	33.27	35.01	35.36	69.24	68.95	78.27	72.1533	34.5467	<a target="_blank" href="https://www.ncbi.nlm.nih.gov/protein/WP_112194266.1/">WP_112194266.1</a>	mucin-binding protein [Ligilactobacillus murinus]	PF17966.3	Muc_B2	Muc B2-like domain	------	------	------	------	------	------	------	------	------	------
CPS94_RS03030	aspS	aspartate--tRNA ligase	2.017	1.01241	1.11571e-06	4.88506e-06	yes	up	ref_gene	mRNA	103.96	131.46	104.03	242.5	182.68	279.65	234.943	113.15	<a target="_blank" href="https://www.ncbi.nlm.nih.gov/protein/WP_076149881.1/">WP_076149881.1</a>	aspartate--tRNA ligase [Ligilactobacillus murinus]	PF00152.22;PF02938.16;PF01336.27	tRNA-synt_2;GAD;tRNA_anti-codon	tRNA synthetases class II;GAD domain;OB-fold nucleic acid binding domain	<a target="_blank" href="https://www.ncbi.nlm.nih.gov/protein/sp|Q1WTU9|SYD_LACS1;/">sp|Q1WTU9|SYD_LACS1;</a>	Aspartate--tRNA ligase OS=Lactobacillus salivarius;	COG0173	J:Translation, ribosomal structure and biogenesis	GO:0006422;GO:0005737;GO:0004815;GO:0003676;GO:0005524	BP:aspartyl-tRNA aminoacylation;CC:cytoplasm;MF:aspartate-tRNA ligase activity;MF:nucleic acid binding;MF:ATP binding;	K01876	aspS	map00970	Aminoacyl-tRNA biosynthesis
CPS94_RS00065	CPS94_RS00065	energy-coupling factor ABC transporter ATP-binding protein	2.008	1.00606	1.652e-06	7.03943e-06	yes	up	ref_gene	mRNA	105.8	87.66	113.93	156.37	262.16	221.58	213.37	102.463	<a target="_blank" href="https://www.ncbi.nlm.nih.gov/protein/WP_056959047.1/">WP_056959047.1</a>	energy-coupling factor ABC transporter ATP-binding protein [Ligilactobacillus murinus]	PF00005.29;PF13304.8;PF02463.21;PF13401.8;PF13604.8;PF13555.8;PF03193.18;PF13175.8;PF13191.8;PF13476.8	ABC_tran;AAA_21;SMC_N;AAA_22;AAA_30;AAA_29;RsgA_GTPase;AAA_15;AAA_16;AAA_23	ABC transporter;AAA domain, putative AbiEii toxin, Type IV TA system;RecF/RecN/SMC N terminal domain;AAA domain;AAA domain;P-loop containing region of AAA domain;RsgA GTPase;AAA ATPase domain;AAA ATPase domain;AAA domain	<a target="_blank" href="https://www.ncbi.nlm.nih.gov/protein/sp|Q1WSB9|ECFA2_LACS1;/">sp|Q1WSB9|ECFA2_LACS1;</a>	Energy-coupling factor transporter ATP-binding protein EcfA2 OS=Lactobacillus salivarius;	COG1122;COG1122	P:Inorganic ion transport and metabolism;R:General function prediction only	GO:0005886;GO:0042626;GO:0005524	CC:plasma membrane;MF:ATPase activity, coupled to transmembrane movement of substances;MF:ATP binding;	K16787	ecfA2	map02010	ABC transporters
CPS94_RS00300	CPS94_RS00300	DNA topoisomerase 3	2.007	1.00534	7.72888e-12	5.71877e-11	yes	up	ref_gene	mRNA	62.29	74.03	76.01	129.49	147.86	160.6	145.983	70.7767	<a target="_blank" href="https://www.ncbi.nlm.nih.gov/protein/WP_004051183.1/">WP_004051183.1</a>	DNA topoisomerase 3 [Ligilactobacillus murinus]	PF01131.22;PF01751.24	Topoisom_bac;Toprim	DNA topoisomerase;Toprim domain	<a target="_blank" href="https://www.ncbi.nlm.nih.gov/protein/sp|Q65N90|TOP3_BACLD;/">sp|Q65N90|TOP3_BACLD;</a>	DNA topoisomerase 3 OS=Bacillus licheniformis;	COG0550	L:Replication, recombination and repair	GO:0006265;GO:0003917;GO:0003677	BP:DNA topological change;MF:DNA topoisomerase type I activity;MF:DNA binding;	K03169	topB	------	------
CPS94_RS03935	rpsB	30S ribosomal protein S2	2.001	1.0007	2.1159e-07	1.0073e-06	yes	up	ref_gene	mRNA	1623.13	1316.24	1163.55	2998.24	2404.77	3053.39	2818.8	1367.64	<a target="_blank" href="https://www.ncbi.nlm.nih.gov/protein/WP_004047620.1/">WP_004047620.1</a>	MULTISPECIES: 30S ribosomal protein S2 [Ligilactobacillus]	PF00318.22	Ribosomal_S2	Ribosomal protein S2	<a target="_blank" href="https://www.ncbi.nlm.nih.gov/protein/sp|Q1WUL5|RS2_LACS1;/">sp|Q1WUL5|RS2_LACS1;</a>	30S ribosomal protein S2 OS=Lactobacillus salivarius;	COG0052	J:Translation, ribosomal structure and biogenesis	GO:0006412;GO:0015935;GO:0003735	BP:translation;CC:small ribosomal subunit;MF:structural constituent of ribosome;	K02967	rpsB	map03010	Ribosome
