# Supplementary material for: Sodium oligomannate disrupts the adherence of Ribhigh bacteria to gut epithelia to block SAA-triggered Th1 inflammation in 5XFAD transgenic mice
Source: Cell Discov. 2024 Nov 19;10:115. doi: 10.1038/s41421-024-00725-5 (PMC11573985; doi:10.1038/s41421-024-00725-5)
Supplement: Supplementary file 6 — Supplementary Table S5. Significant metabolites in the 24 h MRS culture medium of Tg lactobacillus murinus [file 41421_2024_725_MOESM6_ESM.xlsx]

## Sheet: Sheet1
STable 5. Significant metabolites in the 24 hours MRS culture medium of Tg lactobacillus murinus
mzmed	Compound.name	HMDB.ID	KEGG.ID	mzmin	mzmax	rtmed	rtmin	rtmax	npeaks	mean	maxint	MRS+Vehicle_sample1	MRS+Vehicle_sample2	MRS+Vehicle_sample3	MRS+Ribhigh_L.m._sample1	MRS+Ribhigh_L.m._sample2	MRS+Ribhigh_L.m._sample3	FC(MRS+Ribhigh_L.m./MRS+Vehicle)	padj
89.024	L-Lactic acid	HMDB00190	C00186	89.0232	89.0245	0.837867	0.813917	0.893817	21	666099	11941	74662.6	71117.3	67515.7	1.5982e+06	1.67133e+06	1.56387e+06	22.6606	0.000450051
315.254	Oenanthic ether	HMDB00798		315.252	315.255	14.773	14.7594	14.8128	21	26761.7	3185	9169.92	8377.82	8271.12	56803.3	57857.2	63163.4	6.88736	0.0015163
247.026	1,3,7-Trimethyluric acid	HMDB02123		247.024	247.027	0.908183	0.837433	0.971567	17	15804.2	3052	9492.6	7942.1	7007.07	57307.9	40525.9	44451.3	5.82139	0.014928
131.07	D-Leucic acid	HMDB00624	C03264	131.07	131.071	6.69013	6.6263	6.76407	17	15812.2	4397	6808.99	6121.9	7876.64	40448.8	37916.8	42665.5	5.8167	0.00177249
181.05	Homovanillic acid	HMDB00118	C05582	181.049	181.05	4.73388	4.68485	4.88335	17	2494.62	1025	1068.28	1087.69	1092.03	6084.23	6043.96	5695.22	5.4875	0.000558297
124.038	Nicotinic acid	HMDB01488	C00253	124.038	124.039	0.827683	0.782467	0.865317	19	30465	23561	6664.9	9731.83	7965.47	40725.6	40671.9	42604.6	5.08994	0.000906063
173.041	D-Xylose	HMDB00098	C00181	173.04	173.042	0.742183	0.709817	0.765017	19	4799.97	44320	2162.79	1550.18	1635.71	9732.4	9311.08	7161.68	4.89937	0.011472
383.241	Quinestrol	HMDB15579	C07619	383.239	383.242	14.7703	14.7615	14.7943	18	1742.5	405	796.317	704.434	769.56	3372.84	3592.28	3454.05	4.58931	0.000558297
245.042	Sinapic acid	HMDB32616	C00482	245.041	245.043	0.708583	0.695267	0.7537	20	8652.84	2345	5326.2	5184.45	5704.92	24441.4	26323.9	23162.6	4.55907	0.00230364
295.228	Octadecanedioic acid	HMDB00782		295.227	295.229	15.4229	15.374	15.5574	30	11923.2	1175	6291.63	6962.83	6063.01	28320	24837.3	31043.9	4.35882	0.00658367
382.099	Rufloxacin	HMDB42009	C11240	382.098	382.1	4.08571	4.02145	4.15455	18	1891.69	5019	1118.7	1078.17	1070.9	4383.65	4147.85	4263.72	3.91557	0.000450051
188.045	Thiotepa	HMDB15576	C07641	188.044	188.055	0.840633	0.729767	0.957867	19	5834.37	341	2095.14	2052.16	3343.6	10878.6	10923	7338.38	3.89005	0.0315807
328.203	Sinapine	HMDB29379	C00933	328.202	328.205	6.30718	6.29045	6.73683	17	3896.25	5581	1936.48	3620.06	2755	10216.1	10088.2	10820.6	3.74479	0.00514848
289.036	Deoxyinosine	HMDB00071	C05512	289.035	289.037	0.847883	0.813917	0.895883	21	53622	697	33301	31419.9	36576.6	122833	114484	113276	3.46102	0.0015163
372.257	Tolterodine	HMDB15170	C07750	372.257	372.259	6.30718	6.28332	6.73153	17	11257.7	55746	7595.17	12327.8	9431.32	34056.7	30239.8	34789.5	3.37552	0.00663359
416.283	Salmeterol	HMDB15073	C07241	416.282	416.285	6.92408	6.66223	7.3965	20	11196.6	132856	8111.09	12286.8	9985.08	32838.2	30393.3	34225	3.20761	0.00527276
288.04	dCMP	HMDB01202	C00239	288.039	288.041	0.852283	0.813917	0.895883	21	13618.4	302	10120.4	6881.15	11054.5	30744.4	30659.9	27953.5	3.18497	0.00545878
460.309	Simvastatin	HMDB05007		460.308	460.31	7.47263	7.32635	7.96202	20	12389.6	14845	8969.87	13719.3	11472.2	38832.3	31781.7	37879.2	3.1759	0.00955724
328.232	Androstenedione	HMDB00053	C00280	328.23	328.233	5.60457	5.51363	5.94627	18	10141	4409	7756.17	11215.1	9709.94	30662.6	26666.5	29355.2	3.02234	0.00616926
171.005	Glycerol 3-phosphate	HMDB00126	C00093	171.004	171.006	0.708367	0.692633	0.7209	19	6436.99	327	5043.23	4054.14	4489.81	14031.5	13742.2	12432.2	2.95911	0.00494006
355.248	Disopyramide	HMDB14425	C06965	355.247	355.25	15.0991	15.0617	15.1781	28	7748.24	3778	6631.28	7323.11	5503.04	23368.8	16153.4	16588.2	2.88375	0.0425781
593.391	Hydrocinchonine	HMDB30283		593.389	593.392	8.84483	8.80882	9.17242	20	4280.33	4706	3569.31	4783.8	3465.34	12130.3	10091.9	11513.7	2.85451	0.00868747
460.267	Norbuprenorphine	HMDB60546		460.265	460.268	14.0445	13.9835	14.0734	20	17167.2	13337	13596.9	22634.8	17436.3	53638.3	39142.2	58228.3	2.81376	0.0420492
459.277	5-Methoxydimethyltryptamine	HMDB02004	C08309	459.276	459.279	7.96649	7.92432	8.30302	20	23059.4	11406	17917.5	23740.9	22592.4	63864.6	56648.5	59273.7	2.7982	0.00514848
327.2	4-Dodecylbenzenesulfonic Acid	HMDB59915		327.199	327.201	6.30383	6.0176	6.73153	19	31710.1	5691	24573.6	35258.9	31697.9	81290.3	84763.5	87769.1	2.7731	0.00514848
636.413	Nadolol	HMDB15334		636.411	636.415	9.17341	9.14537	9.45723	20	15052	290	10832.8	16360.6	13151	40230.4	31115.3	40184	2.76444	0.0194745
428.261	Quinestrol	HMDB15579	C07619	428.259	428.262	9.74237	9.27625	9.86883	24	84357.8	3767	54359	87497.6	83039.3	239024	182843	197763	2.75519	0.020516
344.227	4-Dodecylbenzenesulfonic Acid	HMDB59915		344.225	344.228	6.30551	6.0076	6.73153	20	43456.5	14749	32583.4	46880.7	43839.1	104112	114769	119553	2.74474	0.00711221
591.355	Esmolol	HMDB14333	C06980	591.353	591.357	9.17341	9.14537	9.45723	20	26905	24751	18738.1	28826.6	25464.5	64575.2	64615.4	69132.7	2.71567	0.00616926
389.255	Tolterodine	HMDB15170	C07750	389.254	389.257	6.92408	6.66223	7.3965	20	11743.8	97982	8994.87	12105.1	12013.3	27323.8	30021.4	32423.4	2.71095	0.00774703
371.226	3-Pentadecylphenol	HMDB33872		371.225	371.227	6.92408	6.66223	7.3965	20	24096.3	459	18582.6	27406	24473.3	58658.1	64250.5	66059.2	2.68184	0.00694396
388.253	(+)-Calycanthine	HMDB29561	C10573	388.251	388.254	6.92408	6.66223	7.3965	20	90888.4	41655	68544.9	100155	95748.5	210878	239082	244192	2.62491	0.00856719
319.199	Dobutamine	HMDB14979	C06967	319.197	319.202	9.40421	9.3574	9.6387	20	4360.69	5056	3170.35	4411.44	4297.24	10828	9750.31	10189.6	2.5901	0.00616926
521.333	N,O-Didesmethylvenlafaxine	HMDB60852		521.332	521.335	8.4295	8.39768	8.8277	20	45360.9	11550	34041.9	48096.7	46638.3	107633	109230	114378	2.57221	0.00514848
549.365	N-Desmethylvenlafaxine	HMDB13892		549.363	549.366	8.4295	8.39768	8.8277	20	3910.38	11786	2987.67	4395.39	4128.9	10419	9209.18	9876.62	2.56297	0.00770172
433.282	Undecanedioic acid	HMDB00888		433.281	433.283	7.47231	7.32635	7.97335	20	20549.2	11451	16204.1	23953.4	21133.1	50133.6	54564	51979.7	2.5563	0.00632606
362.222	Disopyramide	HMDB14425	C06965	362.221	362.222	9.24058	9.22057	9.48438	19	165537	7866	94172.2	175339	188548	380261	373325	401028	2.52066	0.0150109
404.232	Sufentanil	HMDB14846	C08022	404.231	404.233	9.34308	9.2769	9.40967	19	107775	13721	69684.9	115594	105625	252147	222188	252905	2.49993	0.011472
565.361	Malonoben	HMDB31799	C19039	565.359	565.362	8.8336	8.80882	9.17242	21	61090.7	10095	48923.9	67024.2	61520.7	142335	140255	159064	2.48863	0.00742675
637.417	Betaxolol	HMDB14341	C06849	637.415	637.419	9.1703	9.14127	9.45723	19	4133.83	12336	3619.47	4660.03	3763.27	10705.1	8286.34	10765.3	2.47092	0.0202524
437.233	Flurandrenolide	HMDB14984		437.231	437.235	0.85135	0.791633	0.876017	21	36513.3	9241	18617.2	24165.7	25058.7	60238.9	53348.1	53528.8	2.46332	0.00754713
406.248	Dihydroroseoside	HMDB40614		406.247	406.249	9.61665	9.54272	9.64365	18	103796	1537	69815.2	114125	102355	232288	225706	246109	2.45936	0.00955724
313.238	Octadecanedioic acid	HMDB00782		313.237	313.239	14.0572	14.0408	14.0798	19	25243.6	4748	18040.4	17590.8	16812	43085.1	40990	42621.2	2.41588	0.000772416
283.174	2-Methoxyestrone	HMDB00010	C05299	283.173	283.175	5.60575	5.49952	5.94627	19	30028.5	8271	25659.4	35592.6	33951.8	74824.5	76860.8	74991.2	2.38096	0.00514848
592.359	Zolmitriptan	HMDB14460	C07218	592.357	592.361	9.17392	9.14537	9.45723	20	6998.91	5149	5541.34	7428.57	7606.35	16600.2	16143.9	16225.9	2.37992	0.00514848
461.312	Dodecanedioic acid	HMDB00623	C02678	461.31	461.314	7.4727	7.45942	7.97335	17	2552.53	15626	2161.86	3364.7	2598.05	6665.25	6014.5	6650.13	2.37918	0.0101563
313.238	Octadecanedioic acid	HMDB00782		313.237	313.239	13.8164	13.7956	13.8418	17	10465.5	853	6367.31	6702.24	5694.61	15721.6	13442.9	15452.3	2.37777	0.00736539
739.449	Cilostazol	HMDB15297		739.447	739.45	10.1646	10.0383	10.2896	22	22542.7	4184	18142.7	14689.4	16189.2	30411.7	42092	43808.8	2.37269	0.0411142
812.517	PE(18:0/18:1(9Z))	HMDB08993	C00350	812.514	812.519	9.84678	9.78237	10.0022	20	6557.89	5303	5116.53	7357.94	5871.94	15973.5	12220.9	15259.7	2.36854	0.023756
675.377	Lopinavir	HMDB15539	C12871	675.374	675.378	9.32818	9.0433	9.41187	18	8253.91	51103	6248.58	9530.1	8634.78	19634.3	17756.2	20193.8	2.35871	0.0101563
719.403	Bexarotene	HMDB14452		719.401	719.404	9.51472	9.26228	9.72987	19	6717.29	461	5553.66	8035.64	6811.08	16426.1	15455.5	15907.1	2.34254	0.00658367
345.23	Vildagliptin	HMDB15596		345.229	345.23	6.30718	6.28332	6.73153	17	5292.28	424	4569.66	6092.8	5934.34	12584.6	12937	13240.4	2.33551	0.00514848
569.311	Tropicamide	HMDB14947		569.309	569.312	8.83538	8.80882	9.17242	17	4184.88	1724	3735.21	5043.1	4122.68	9597.27	9861.56	10605.4	2.33038	0.00685181
390.258	Avocadyne 1-acetate	HMDB31048		390.256	390.259	6.92485	6.90107	7.3965	17	1947.97	9454	1394.67	2396.85	2148.59	4546.05	4522.16	4682.45	2.31488	0.011472
404.232	Sufentanil	HMDB14846	C08022	404.23	404.233	9.78814	9.57505	9.97108	22	45538.9	1419	36213.8	49084.1	44948.7	100481	97761.1	103043	2.31319	0.00514848
589.36	Cinchonidine	HMDB30282	C11379	589.357	589.361	8.29658	8.2687	8.55457	19	2214.38	5004	1374.51	2638.88	2104.24	5130.77	3920.32	5095.21	2.31238	0.0462823
252.087	Suberylglycine	HMDB00953		252.086	252.088	5.65665	5.61213	5.78695	18	3182.95	2577	3084.73	3480.27	3245.97	7505.07	7346.06	7472.28	2.27535	0.000772416
416.213	Famprofazone	HMDB41891		416.212	416.214	14.0389	13.9835	14.0734	20	7449.16	4698	5857.74	8010.89	8441.44	16146.8	16703.3	17284	2.24715	0.00770172
610.387	17a-Ethynylestradiol	HMDB01926	C07534	610.385	610.389	9.17341	9.14537	9.45723	20	10679.8	22123	8618.66	12178.2	11632	22997.8	23825.5	25672.2	2.23552	0.00890137
608.383	Esmolol	HMDB14333	C06980	608.381	608.384	9.17341	9.15525	9.45723	20	280370	18516	225362	326680	299926	624172	628949	648261	2.23175	0.00725673
631.351	Canthaxanthin	HMDB03154	C08583	631.348	631.353	9.07082	9.05682	9.38273	20	9632.43	2111	7789.97	10518	10706.7	21367.5	20526.1	22540.2	2.22073	0.00774703
609.386	Nonivamide	HMDB29846		609.385	609.388	9.17341	9.14537	9.45723	20	62324	11795	51404.4	72214	65776.7	136987	135888	145159	2.2072	0.00725673
613.339	Esmolol	HMDB14333	C06980	613.336	613.34	9.17715	9.15998	9.45723	17	4900.92	3312	4561.8	5972.76	5444.61	12584.9	11158.6	11473.9	2.20396	0.00770172
362.222	Disopyramide	HMDB14425	C06965	362.221	362.223	9.72506	9.66003	9.90185	20	68438.8	7158	55702	79147.3	71929.4	146387	147967	159184	2.19335	0.00800012
633.385	Capsaicin	HMDB02227	C06866	633.382	633.388	8.71258	8.68602	9.07608	20	2983.26	7861	2712.8	3568.34	2497.33	6661.67	6122.69	6365.09	2.18141	0.00955724
433.281	Undecanedioic acid	HMDB00888		433.278	433.284	0.86085	0.809633	0.899333	19	8493.09	157018	6792.98	8641.72	7692.98	15741	18030.4	16605.4	2.1782	0.00774703
406.248	Dihydroroseoside	HMDB40614		406.247	406.249	9.95309	9.80218	10.085	18	46883.5	7049	38017.4	53558.6	51050.6	102895	99713.2	107821	2.17652	0.00785361
407.329	Tetracosanoic acid	HMDB02003	C08320	407.327	407.331	18.738	18.5058	18.7927	18	60163.4	2956	23838.9	18416.7	18666.3	44016	42625.8	45649.1	2.17148	0.00649391
428.26	Quinestrol	HMDB15579	C07619	428.259	428.267	10.0514	9.91102	10.3687	21	38244.1	426	29648.3	44673.9	38972.4	79450.7	76734.4	86694.1	2.14379	0.0128559
698.439	Canrenone	HMDB03033		698.436	698.441	9.58339	9.52172	9.78403	20	10528.6	1083	9020.57	12289.4	11541.9	24325	21179.6	24865.4	2.14203	0.0124413
415.209	Trospium	HMDB14354		415.209	415.211	14.0436	13.9835	14.2253	21	35641.5	13975	29781.5	41132.7	43937.8	76991.8	81849.5	85640.4	2.12867	0.0111324
500.304	Taurodeoxycholic acid	HMDB00896	C05463	500.301	500.305	7.33638	7.1465	7.78313	18	4037.34	3410	3303.72	5280.98	4470.94	9968.39	7956.19	9666.68	2.11336	0.0315807
472.273	Budesonide	HMDB15353		472.271	472.273	7.33046	7.14087	7.80787	20	9566.37	21519	8212.81	11696.3	11179.1	19968.1	25002.2	20646.5	2.11067	0.0272138
340.209	Artemether	HMDB15643		340.208	340.21	9.58339	9.53222	9.78403	20	74558.2	11495	64071.3	82249.5	80745.9	157247	153386	168132	2.10848	0.00700055
360.206	Hydrocinchonine	HMDB30283		360.205	360.207	9.51481	9.45922	9.72987	20	42049	894	35287.9	45245.7	43198	83172.3	83601.2	92410.6	2.09473	0.00774703
784.487	PE(16:1(9Z)/18:0)	HMDB08958	C00350	784.484	784.489	9.84525	9.66603	10.0022	21	109701	3530	93465.4	134619	122908	245518	237694	250285	2.08978	0.00856719
341.212	Canrenone	HMDB03033		341.211	341.214	9.58305	9.52172	9.78403	20	5881.94	11156	4929.2	7382.1	5936.25	12868.1	11546.6	13631.4	2.085	0.0186609
872.538	Ranolazine	HMDB14388		872.535	872.541	9.74772	9.47075	9.77753	23	93752.4	952	70324.6	123037	103439	196967	202602	214998	2.07064	0.0217398
516.299	Taurocholic acid	HMDB00036	C05122	516.297	516.3	7.83612	7.7502	8.34018	21	22121.4	40184	22548.3	25219	24305	47337.5	48915	52125.6	2.05874	0.00489849
470.271	Irbesartan	HMDB15163	C07469	470.27	470.272	10.0864	9.93818	10.2091	20	32161.7	15009	24051.8	36749.1	34890.8	67413.4	62000.2	67498.2	2.05777	0.0148541
470.271	Irbesartan	HMDB15163	C07469	470.27	470.272	9.7854	9.55297	9.90433	23	68870.8	614	50072.1	88210.9	72981.5	143989	133613	151730	2.03221	0.0285075
649.38	Quinidine	HMDB15044	C06527	649.378	649.382	9.07082	9.05313	9.37373	20	23360.6	294	19089.5	26676.1	25666.5	46280	49773.1	49101.1	2.03206	0.00961141
872.539	Ranolazine	HMDB14388		872.536	872.54	10.0512	9.91102	10.1743	20	51042.2	2560	43870.3	66005.1	57117.5	110140	107693	119711	2.02131	0.014928
517.302	Meperidine	HMDB14597	C07128	517.3	517.304	7.82997	7.7502	8.19363	18	5052.63	7241	4616.45	6149.24	6574.24	10394.5	12591.6	11916.2	2.01283	0.0205626
339.195	Methylprednisolone	HMDB15094		339.193	339.197	9.33262	9.2869	9.59322	18	2813.26	7317	2146.91	3545.31	2704.71	5814.37	5616.6	5468.19	2.01254	0.0201643
492.284	Ebastine	HMDB60159		492.283	492.285	10.1667	10.0297	10.2627	19	25501.7	23864	19622.7	30992.1	28011.9	54183.1	47712.5	54379.9	1.98756	0.0229213
382.219	Pentamidine	HMDB14876	C07420	382.219	382.219	9.66408	9.6062	9.84718	20	42839.9	947	36327.2	49984.1	62490.1	98890.8	91415.3	105287	1.98649	0.0315807
338.193	2-Undecyl-4(1H)-quinolinone	HMDB32996		338.192	338.194	9.33262	9.2969	9.58405	20	29804	2532	26457.6	31208.7	32115	58693.6	58089.7	60786.1	1.9778	0.00499443
363.225	Nonadeca-10(Z)-enoic acid	HMDB13622	C00174	363.223	363.227	9.7259	9.67103	9.90185	19	5963.98	22774	5129.55	6757.86	7688.41	12602.7	12068.1	14011.4	1.97602	0.020219
415.251	3-Hydroxycapric acid	HMDB02203		415.25	415.253	0.85005	0.791633	0.885317	21	24249.8	3812	24540.1	25857.4	32131.9	56474.5	49942.6	55817.3	1.96578	0.011472
695.423	Fentanyl	HMDB14951		695.421	695.424	10.047	9.99385	10.1743	20	20900.5	8968	16499.8	14638.9	13447.5	30161.5	27536.3	29242.1	1.94993	0.00649391
296.182	(+)-Mahanimbine	HMDB30318	C09220	296.182	296.183	9.17652	9.15525	9.45723	21	25248.4	989	22757.5	27873.2	29889.9	51063.3	51799.4	54019.7	1.94835	0.00736539
458.294	Alfentanil	HMDB14940	C08005	458.292	458.298	0.82825	0.782467	0.885317	21	25809.9	178491	27116	32154.3	33439.5	60184.7	60006.1	60158.5	1.94531	0.00499443
650.384	Benzonatate	HMDB15006		650.381	650.385	9.07082	9.05682	9.37373	20	4953.08	4953	4027.96	5872.34	4969.22	8209.07	10523.6	10008.1	1.93286	0.0399077
313.238	Octadecanedioic acid	HMDB00782		313.237	313.239	14.2248	14.1921	14.3701	28	12575.7	376	9779.11	10354.5	9541.98	20080	17824.7	19202.8	1.92439	0.00545878
435.26	Repaglinide	HMDB15048	C07670	435.252	435.261	9.90104	9.72987	10.2536	22	30154.3	4862	25580.8	34627.1	34755.4	60928.1	56788.5	63625	1.9096	0.013878
437.275	Verapamil	HMDB01850	C07188	437.274	437.276	10.0518	10.0362	10.1743	17	27336.2	308	24413.8	34096.7	29963.2	56335.8	54331.1	56159.8	1.88561	0.0101563
313.209	3-Dehydroxycarnitine	HMDB06831	C05543	313.207	313.211	9.18098	9.15998	9.45723	18	2559.65	49335	2674.49	2756.66	2593.04	5023.25	4834.33	5184.43	1.87458	0.00230364
415.262	Celastrol	HMDB02385		415.261	415.264	9.95178	9.80218	10.085	20	35060.7	464	30756.1	40426.2	40091.1	67094.2	68432.8	72601.4	1.87042	0.0101563
371.237	Dihydrojasmone	HMDB31565		371.236	371.245	9.7259	9.5883	9.90185	21	41299	16466	37887.9	48411	46354.8	80487	79265.9	87897.1	1.86689	0.0101563
423.237	Pravastatin	HMDB05022	C01844	423.235	423.239	15.1875	15.0767	15.2338	20	1253.57	857	970.148	802.422	1013.2	1850.07	1627.56	1699.44	1.8584	0.0111219
347.208	Octadecanol	HMDB02350	D01924	347.206	347.211	9.33262	9.2969	9.58405	20	10556.7	8593	10295.6	10121.9	10806.6	18510	19404.2	19373.7	1.83473	0.0015163
349.224	1-Methyl-2-nonyl-4(1H)-quinolinone	HMDB30519		349.223	349.225	9.58373	9.52172	9.78403	20	31942.7	4935	31431.3	35886.8	36560.2	63810.7	60135.9	65979.2	1.82835	0.00632606
413.247	3b-Hydroxy-5-cholenoic acid	HMDB00308		413.245	413.248	9.78856	9.72637	9.95652	20	31621.9	3615	29493.2	35786.5	36012.8	58740.4	61000.5	64361.7	1.81754	0.00800012
358.238	Canrenone	HMDB03033		358.236	358.24	9.5832	9.52172	9.78403	19	4826.24	187742	4361.66	5999.07	5499.65	9612.44	9160.04	9952.18	1.8111	0.0136136
112.049	Cytosine	HMDB00630	C00380	112.048	112.05	0.699083	0.67815	0.853983	17	13519.9	9816	17431	19296.6	21557	38410.9	33572.3	32602.1	1.79439	0.0177062
283.173	2-Methoxyestrone	HMDB00010	C05299	283.172	283.177	0.838717	0.791633	0.894983	21	21569.7	2007	27025	26944	24652.7	48297.4	44636.6	47413.5	1.7851	0.00499443
327.2	4-Dodecylbenzenesulfonic Acid	HMDB59915		327.197	327.202	0.82825	0.791633	0.8566	19	24231.1	743	26331.7	28733.3	28686.1	46636.6	48606.2	54231.3	1.78474	0.0101563
445.287	Tetracosanoic acid	HMDB02003	C08320	445.286	445.288	10.0508	9.91102	10.1743	20	204885	3903	190247	237736	239786	390324	373186	427038	1.78288	0.014928
189.159	Gabapentin	HMDB05015		189.156	189.161	0.637925	0.602483	0.7185	20	3879.02	19153	2892.87	3644.12	4125	6198.15	6093.46	6714.17	1.78257	0.0199057
869.511	Salmeterol	HMDB15073	C07241	869.507	869.512	9.90102	9.7207	10.0482	19	17069.6	58941	16463.1	24047.8	19997.3	36128.3	34935.3	36169	1.7722	0.0190883
546.345	Dipyridamole	HMDB15110		546.341	546.348	0.8383	0.791633	0.8566	20	44779.2	8223	48379.7	57526.4	55835.5	97567.4	97206.3	91689.2	1.77112	0.00632606
316.18	Rizatriptan	HMDB15088		316.179	316.181	9.07518	9.05682	9.419	21	13782.6	31089	12833.4	15654.4	16367.7	24950	27059.3	26754.7	1.75595	0.0104033
379.248	17a-Hydroxypregnenolone	HMDB00363	C05138	379.248	379.25	9.72418	9.66003	9.90185	20	120415	14448	123148	133778	139451	228008	217721	246258	1.74578	0.00800012
327.21	Imipramine	HMDB01848	C07049	327.21	327.211	9.40994	9.36755	9.6477	20	15509.8	54174	15819.1	18771.5	18349.9	31433.4	30171.2	30795.4	1.74535	0.00545878
380.251	3,4-Dimethoxyphenylethylamine	HMDB41806		380.25	380.253	9.72418	9.66003	9.90185	20	9613.53	687	8888.7	10653.2	11630.2	17221.3	16993.6	19882.6	1.73545	0.0245062
383.222	(3'alpha,5'alpha,9'xi,10'beta)-O-(3-Hydroxy-7-drimen-11-yl)umbelliferone	HMDB39065		383.221	383.224	9.66321	9.59553	9.85635	18	4821.52	7591	4710.52	6114.39	5839.99	9094.91	9102.1	10580.8	1.72685	0.0250572
369.222	Docosapentaenoic acid	HMDB06528	C16513	369.22	369.222	9.51472	9.27375	9.72987	21	21146.7	34078	20748.6	23568	23377.4	36596.7	37770.4	41844.6	1.71672	0.0107327
305.197	Zolmitriptan	HMDB14460	C07218	305.196	305.199	9.17341	9.14537	9.45723	20	3836.38	9890	4272.49	4488.32	4227.99	7452.2	7883.82	6911.19	1.7128	0.00774703
335.222	Dehydroepiandrosterone	HMDB00077	C01227	335.221	335.223	9.41194	9.3574	9.6387	20	15763.3	16081	15326.1	18830.1	19665.4	30341.8	30654.4	31093.4	1.71102	0.00958587
466.287	L-Palmitoylcarnitine	HMDB00222	C02990	466.286	466.289	9.99479	9.93368	10.122	18	23140.8	4035	21522.7	26686.2	26984.3	40769.8	40467.9	46853.8	1.7035	0.0223126
351.199	Citrulline	HMDB00904	C00327	351.198	351.201	9.58373	9.52172	9.79303	18	4837.91	2113	4982.81	6338.73	5230.81	9895.08	9086.46	9156.52	1.69994	0.0141716
511.326	1,11-Undecanedicarboxylic acid	HMDB02327		511.325	511.327	10.2939	10.2635	10.3673	18	90652.1	5270	90324.3	114774	115459	177622	172551	188054	1.67903	0.014928
468.303	Terbutaline	HMDB15009	C07129	468.301	468.305	10.1397	10.1289	10.2551	17	19059.7	2771	18235.3	23352.7	24077	37437.5	34959.9	37308.2	1.67069	0.0167522
262.038	Aciclovir	HMDB14925	C06810	262.037	262.04	0.841667	0.813917	0.893817	21	3376.62	1024	2905.23	3317.99	2898.42	5547.15	4958.42	4667.94	1.66346	0.0196691
487.297	norfentanyl	HMDB61006		487.293	487.299	10.0861	9.94735	10.5148	24	208391	7279	194281	240982	247580	374440	371664	384577	1.65584	0.0111219
443.272	Nervonic acid	HMDB02368	C08323	443.271	443.273	9.52622	9.44888	9.60518	19	396902	7292	335002	466906	467291	656295	683986	761089	1.65567	0.0420492
339.2	Levetiracetam	HMDB15333	C07841	339.2	339.201	19.8571	19.8355	19.8913	20	95658.9	13411	62202.5	56803.4	66544.3	112787	94058.6	100338	1.65553	0.021243
465.285	Simvastatin	HMDB05007		465.283	465.286	9.99605	9.93368	10.122	19	210660	168180	205616	244092	245029	367499	377605	402149	1.65135	0.0101563
531.323	Mirtazapine	HMDB14514	C07570	531.321	531.324	10.2422	10.1037	10.358	22	148204	32039	138219	182316	174404	270217	259942	285310	1.64761	0.0194745
575.349	Cyproheptadine	HMDB14578	C06935	575.346	575.351	10.3882	10.3593	10.8552	26	76632.8	1526	70127.7	92885.1	88832.5	140389	130223	144078	1.64661	0.020516
533.339	Tripelennamine	HMDB14930	C07180	533.337	533.341	10.3651	10.3455	10.4704	18	59074.4	12124	58118.3	74103.9	76083.1	113602	110578	118754	1.64631	0.0168663
208.105	Homocitrulline	HMDB00679	C02427	208.104	208.107	12.5647	12.4918	12.5878	22	1866.04	6163	1358.88	1102.26	1249.28	2079.23	2025.97	1982.57	1.64072	0.00856719
511.326	1,11-Undecanedicarboxylic acid	HMDB02327		511.325	511.328	10.0434	9.82713	10.1628	30	167324	6798	147165	209308	210541	308084	296808	323992	1.6382	0.0367334
333.206	Androstenedione	HMDB00053	C00280	333.205	333.208	9.08023	9.06463	9.38273	20	2963.52	2761	2777.82	3043.4	3615.35	4950.71	5182.72	5239.76	1.62911	0.0151575
377.232	Deoxycorticosterone	HMDB00016	C03205	377.231	377.233	9.51875	9.46972	9.72987	25	45617.8	14561	45455.1	45913.5	52101.5	77128.4	77695.8	78495.5	1.62626	0.00514848
739.448	Cilostazol	HMDB15297		739.446	739.451	10.3921	10.3793	10.5148	18	7906.2	4520	5446.48	7754.06	6964.65	10950.7	10266.6	11383.9	1.6167	0.0346572
531.324	Mirtazapine	HMDB14514	C07570	531.321	531.325	9.96925	9.76222	10.0085	32	240046	3205	218259	304373	304654	458596	441069	430518	1.60789	0.0332669
378.235	Progesterone	HMDB01830	C00410	378.234	378.238	9.51472	9.29568	9.73887	21	4579.17	5146	4912.14	5795.04	4373.33	8148.04	7930.27	8097.39	1.60311	0.0171979
399.245	Homo-L-arginine	HMDB00670	C01924	399.244	399.247	9.66419	9.46872	9.8583	26	93688.2	64260	88750.7	105957	109456	160565	159604	166367	1.59958	0.0101563
338.339	Phytol	HMDB02019	C01389	338.336	338.341	18.6842	17.9922	18.7927	29	357543	7925	170705	145092	150662	252479	235389	253799	1.58999	0.00961141
443.272	Nervonic acid	HMDB02368	C08323	443.27	443.273	9.90092	9.72987	10.0482	21	194774	1415	188453	225526	228188	332365	340558	344891	1.58497	0.00961141
487.298	norfentanyl	HMDB61006		487.297	487.299	9.79472	9.71503	9.8925	19	389938	155032	325888	462686	467472	662224	651028	677447	1.58489	0.0407417
355.219	Oxybuprocaine	HMDB15029		355.218	355.221	9.33262	9.2869	9.58405	20	10886.1	547	14098.6	14986.3	16093.1	25311.3	22534.7	23549.6	1.58032	0.0107631
212.102	Homocitrulline	HMDB00679	C02427	212.1	212.103	0.829	0.782467	0.885317	21	29117.1	4025	43060.9	44182.8	46665.1	68964.5	69732.2	72833.8	1.57966	0.00453372
468.303	Terbutaline	HMDB15009	C07129	468.302	468.304	9.85653	9.5829	10.0022	25	37696.4	2079	35767.1	48725.4	47210.1	67014.6	67159.6	73259.6	1.57502	0.0346572
533.339	Tripelennamine	HMDB14930	C07180	533.338	533.34	10.1337	9.92505	10.2248	25	112593	1384	103582	138515	140986	199492	195794	205622	1.56861	0.0297548
281.249	Oleic acid	HMDB00207	C00712	281.248	281.25	18.786	18.7513	18.8032	21	24528.8	15458	21829.5	23705.6	22854.4	37116	31972.5	37353.5	1.55641	0.0194745
363.928	Sulfapyridine	HMDB15028		363.925	363.931	0.6281	0.611317	0.7085	21	2860.52	32212	734.799	816.501	813.886	1188.76	1341.54	1146.85	1.5547	0.020219
388.252	(+)-Calycanthine	HMDB29561	C10573	388.25	388.254	0.83985	0.791633	0.885317	21	14717.8	5554	15110.3	16680.9	17207.3	25292.4	22392.7	28062	1.54591	0.0428564
400.248	(3'alpha,5'alpha,9'xi,10'beta)-O-(3-Hydroxy-7-drimen-11-yl)umbelliferone	HMDB39065		400.247	400.25	9.66383	9.6062	9.85635	20	9552.92	30144	9704.78	11200	10319.6	17351.8	15187.4	15443.2	1.5367	0.0194745
488.3	Glycocholic acid	HMDB00138	C01921	488.299	488.301	10.084	9.93818	10.2091	18	24620.8	2666	24018.1	31053	29867.4	42384.2	43326.7	44469.5	1.53264	0.020516
575.349	Cyproheptadine	HMDB14578	C06935	575.348	575.351	10.1443	9.94855	10.2666	31	116220	447	109004	148952	140974	207899	197648	202238	1.52354	0.0343404
188.092	2-Octenedioic acid	HMDB00341		188.091	188.092	5.8092	5.76983	5.91027	18	2822.36	278	4417.27	4023.98	3543.38	6159.07	6228.75	5834.46	1.52047	0.0160291
414.267	Tacrine	HMDB14526	C01453	414.263	414.268	0.828683	0.782467	0.885317	18	15090.4	5855	18882.6	23319.1	23279.6	31642.3	32472.8	35001	1.51366	0.0239653
760.96	Acifluorfen	HMDB37112		760.959	760.962	10.4388	10.3466	10.5589	18	15861.4	14573	10745.2	15125.1	13355	19645.2	19122.8	20533.5	1.51182	0.0448882
695.423	Fentanyl	HMDB14951		695.42	695.426	10.2896	10.2768	10.4145	19	7442.32	2911	5239.76	7233.43	6624.94	9337.94	9820.12	9551.22	1.50325	0.0391523
619.375	Norethindrone	HMDB14855	C05028	619.373	619.377	10.2727	10.0979	10.4031	30	40785.2	47800	39457.8	54516.2	50726.8	72118.8	70523.9	74028.5	1.49737	0.0411555
512.328	Glycocholic acid	HMDB00138	C01921	512.327	512.33	10.0542	9.86927	10.15	17	22304.2	3232	24244.6	31331.1	31372.3	43076.6	40351.7	46671	1.49629	0.0497489
401.068	Thiabendazole	HMDB14868	C07131	401.066	401.07	0.771483	0.752933	0.819983	21	17460.3	1527	4308.69	4583.42	4098.33	6799.88	6150.18	6259.22	1.47872	0.011472
349.18	4-Dodecylbenzenesulfonic Acid	HMDB59915		349.173	349.183	0.838717	0.73275	0.863017	19	13989.4	420	13305.7	13546.3	14398.9	19167.8	19512.7	21631.4	1.46208	0.0150109
229.117	Undecylenic acid	HMDB33724	C13910	229.117	229.119	4.68221	4.62823	4.99792	20	9425.41	1567118	13450.8	15925.3	15980.6	22136.1	21257.2	22007.9	1.44193	0.0150109
200.039	L-Histidine	HMDB00177	C00135	200.038	200.044	0.63925	0.622317	0.719883	20	6670.08	6386	4918.74	5468.44	6378.7	8259.62	8204.94	7598.48	1.43524	0.0423336
194.09	Citrulline	HMDB00904	C00327	194.089	194.09	12.6456	12.5657	12.6708	25	3769.69	728	2920.55	3112.69	2898.33	4296.05	4129.35	4283.18	1.42288	0.00514848
195.05	Gluconic acid	HMDB00625	C00257	195.049	195.051	0.701833	0.683767	0.73965	21	99854.9	17533	172913	170833	181536	266067	251359	227157	1.41749	0.0248307
321.006	Ellagic acid	HMDB02899	C10788	320.998	321.008	0.756133	0.741433	0.81405	18	67442.2	5570	73144.9	77017.9	79550.2	113275	98408.4	106343	1.38445	0.0239653
193.087	Butylparaben	HMDB32575		193.086	193.088	12.6458	12.5772	12.6708	26	32758.3	3198	27663.2	26156.1	25387.1	34149.8	36454.4	37451.1	1.36422	0.0130011
274.103	Gamma-Glutamyl Glutamine	HMDB11738	C05283	274.102	274.104	0.754217	0.696367	0.80205	24	10408.8	29330	12171.9	13828	14984.1	17615.4	18945.9	18619.2	1.34639	0.0407417
385.347	7-Dehydrocholesterol	HMDB00032	C01164	385.345	385.349	18.7274	18.4888	18.7797	20	26979.2	3426	15894.7	15010	15229.1	21330.7	19359.2	21183	1.34116	0.0150109
322.01	Cladribine	HMDB14387		322.008	322.014	0.758517	0.729767	0.895883	22	6036.95	445	6910.06	6889.98	7489.84	9375.75	9698.15	9315.02	1.33345	0.00800012
507.309	Lidocaine	HMDB14426	C07073	507.307	507.311	10.4412	10.3466	10.5589	18	13283.9	92221	10439.9	12256.2	12154.7	15887.7	15762.4	14815	1.33325	0.0315807
427.163	Carvedilol	HMDB15267	C06875	427.161	427.166	18.0491	17.992	18.1498	20	1320.09	1755	1628.92	1439.99	1661.22	2228.7	2035.24	1975.58	1.3191	0.0474903
323.028	Uridine 5'-monophosphate	HMDB00288	C00105	323.026	323.039	0.8428	0.818	0.893817	18	25197	6671	45807	40843.2	44150.3	57955	57200.4	57216.1	1.31782	0.00961141
501.032	Avicularin	HMDB30860		501.026	501.036	0.708933	0.67815	0.766983	20	5756.51	8348	8196.12	9071.97	9314.62	11448.3	11269.1	12226.8	1.31455	0.0247726
351.053	dIMP	HMDB06555	C06196	351.052	351.059	0.743167	0.707567	0.841667	22	11072.5	1303	9616.53	10560.4	10035.6	13527.3	12129.9	12647.1	1.26783	0.0348896
350.062	Piroxicam	HMDB14694	C01608	350.061	350.064	0.6178	0.598133	0.6344	21	3384.56	405	4045.48	3847.73	4142.96	4595.57	4947.21	4741.05	1.18674	0.0334217
292.139	Triethyl citrate	HMDB34263		292.138	292.14	0.841667	0.813917	0.893817	21	31771	5542	28222.6	28010.8	30215.2	33504.9	33348.2	33898.8	1.16546	0.0207204
121.083	1-Butanol	HMDB04327	C06142	121.082	121.084	0.83975	0.791633	0.885317	21	55312.4	4747	60948.3	64775.8	63338.7	72401	72978.9	71751.8	1.14846	0.0136136
282.277	Sphingosine	HMDB00252	C00319	282.276	282.279	17.9333	17.7388	17.9598	19	148535	4644	114861	118249	110972	131533	131278	130170	1.14211	0.0150109
131.081	Ornithine	HMDB00214	C00077	131.081	131.082	0.6732	0.642917	0.699983	21	22812.5	1263	34679.2	35779.9	34326.7	39477.6	39095.6	39036.7	1.12238	0.00970139
128.035	L-Glutamic acid	HMDB00148	C00025	128.034	128.036	1.39193	1.36605	1.4844	19	147126	14650	104117	103160	101444	115707	111113	114841	1.1067	0.0199395
280.103	1-Methyladenosine	HMDB03331	C02494	280.102	280.104	0.718267	0.689733	0.779317	21	16719	1850	27970.2	27152.9	27951.8	25561.1	24667.6	25312.1	0.909309	0.020629
246.043	D-Ribulose 5-phosphate	HMDB00618	C00117	246.042	246.047	0.839075	0.713183	0.893817	22	6013.36	5015	9671.89	9348.18	10530.8	7912.49	7693.42	8005.13	0.798996	0.0362861
341.107	Melibiose	HMDB00048	C05402	341.106	341.109	0.757133	0.729767	0.76755	21	19400.3	84567	46059.6	48614.3	47441.2	35547.9	37154.7	38626	0.78337	0.0105829
448.306	Deoxycholic acid glycine conjugate	HMDB00631	C05464	448.303	448.307	13.1663	13.1451	13.1985	20	15970.8	2897	956.868	1005.78	999.227	751.727	806.78	744.01	0.777385	0.0107631
325.2	Zolpidem	HMDB05023	C07219	325.198	325.201	15.0783	14.9096	15.3097	20	1018.32	10745	1206.18	1209.17	1100.37	909.968	904.347	914.822	0.776266	0.0167522
439.081	Hexamethylquercetagetin	HMDB29308		439.076	439.086	0.741767	0.713067	0.772383	21	431997	20855	1.29505e+06	1.1515e+06	1.23851e+06	897859	954496	897259	0.746154	0.0199708
179.056	D-Glucose	HMDB00122	C00031	179.055	179.057	0.730533	0.7082	0.76615	21	445059	14660	812038	773276	883759	600504	620974	618060	0.745031	0.0232387
310.112	Loxapine	HMDB14552	C07104	310.111	310.113	0.726567	0.710317	0.804483	18	23359.4	3408	50951	56231.7	60845.4	42890.6	40767.5	40933.5	0.741492	0.0467931
764.353	PE(14:0/15:0)	HMDB08823	C00350	764.35	764.355	5.4699	5.31967	5.7809	19	10586.4	2483	28217.2	29224.6	28619	21361.4	19560	22793.4	0.740347	0.0150109
116.071	Betaine	HMDB00043	C00719	116.07	116.071	0.832417	0.801417	0.879483	19	10518.5	1782	14725.2	17464.7	17015.5	12571.9	11531.4	11778.3	0.729221	0.0469356
324.223	Bisoprolol	HMDB14750	C06852	324.222	324.225	18.6125	18.567	18.6298	19	1088.43	1158	1594.42	1737.13	1481.52	1123.19	1098.73	1206.66	0.712349	0.0315807
325.112	Melibiose	HMDB00048	C05402	325.111	325.112	0.717167	0.687967	0.776317	21	34708.7	140617	54168.8	45468.6	48407.7	32991.1	36438.8	34063.2	0.699065	0.0367334
653.178	Acetaminophen glucuronide	HMDB10316		653.17	653.181	0.7588	0.741433	0.877117	19	6125.04	1913	16525.7	17086.5	15803.7	11019.1	11278.6	10852.7	0.670847	0.00514848
127.038	2-Hydroxybutyric acid	HMDB00008	C05984	127.023	127.038	0.712125	0.611933	0.776317	18	11420.4	781	15468.9	16431	16229.1	11753.4	10605.9	9840.59	0.669033	0.011472
332.144	Pefloxacin	HMDB14630		332.144	332.146	0.845225	0.825033	0.893817	20	5650.24	2550	8821.76	9403.45	8605.1	5147.93	5783.08	6161.27	0.637051	0.011472
215.033	trans-Ferulic acid	HMDB00954	C01494	215.032	215.034	0.698467	0.683767	0.73965	21	572672	479052	636526	651265	635557	415514	397092	385916	0.623144	0.0015163
217.03	Hypotaurine	HMDB00965	C00519	217.028	217.031	0.698467	0.683767	0.725983	21	165075	12179	175386	173811	169219	101032	109039	109036	0.615542	0.00230364
163.059	D-Glucose	HMDB00122	C00031	163.058	163.06	0.719367	0.687967	0.776317	21	21915.4	10397	37102.3	30696.4	32649.5	20690.9	20684.7	19525.8	0.606296	0.0199395
308.097	N-Acetylneuraminic acid	HMDB00230	C19910	308.097	308.099	0.730433	0.70185	0.792817	21	19045.7	353	38960	41897.9	37791.3	23368.7	22113.9	22685.8	0.574538	0.00545878
215.137	Hexanoylglycine	HMDB00701		215.127	215.138	0.838717	0.67675	0.885317	21	17470.6	6995	44782.5	50537.4	49166.8	27782.4	25518.6	28765.7	0.567988	0.00778359
512.37	Glycyrrhetinic acid	HMDB11628	C02283	512.359	512.373	18.6592	18.4347	19.0692	25	149169	370248	543332	665119	685797	367671	332828	362638	0.561245	0.0266563
203.052	D-Glucose	HMDB00122	C00031	203.051	203.053	0.697617	0.677317	0.957917	23	1.2639e+06	344	1.2193e+06	1.63549e+06	1.5832e+06	836179	750073	877363	0.555119	0.0491553
187.106	Isobutyrylglycine	HMDB00730		187.104	187.108	0.820225	0.715133	0.87565	22	13267.7	287	31580.9	36221.7	41357.2	20433.5	20575.4	18801.9	0.54792	0.0315807
243.061	Uridine	HMDB00296	C00299	243.06	243.062	0.827867	0.800967	0.893817	21	13097.1	3897	26203.8	24428.6	25337.1	13105.7	14120.5	12304.4	0.520348	0.00441156
384.118	Papaverine	HMDB15245	C06533	384.116	384.119	0.696108	0.67815	0.766983	20	15238	8561	14821.2	17995.4	17958.2	7719.71	8743.88	8658.56	0.494776	0.0148509
275.087	Dihydromethysticin	HMDB30791	C09926	275.086	275.096	0.785375	0.686467	0.819983	18	6492.41	1254	7256.46	9282.98	9315.46	5020.09	3153.35	4442.77	0.487962	0.0441586
130.086	Triethanolamine	HMDB32538	C06771	130.086	130.087	0.845133	0.813917	0.893817	21	54905.3	18180	119367	106131	115233	55349.8	58486	51732.3	0.48592	0.00545878
261.072	3-(3,4,5-Trimethoxyphenyl)propanoic acid	HMDB30254		261.071	261.073	0.769967	0.723133	0.792817	17	3399.07	602	7597.26	7864.94	8570.11	4201.07	3388.82	3657.33	0.468004	0.00711221
259.129	Alpha-CEHC	HMDB01518		259.126	259.13	0.849517	0.82575	0.893817	21	4734.93	5579	6694.56	6140.36	5994.61	2992.02	2549.37	2787.89	0.442352	0.00514848
85.0274	Erythrose	HMDB02649	C01796	85.0251	85.028	0.7152	0.687967	0.92695	23	12436.2	8460	17374.7	15432.6	16075.8	7290.49	10231.3	3976.85	0.439797	0.04951
164.071	Epinephrine	HMDB00068	C00788	164.07	164.072	0.841667	0.813917	0.893817	21	28112.4	913	59465.9	58729.7	60040.3	24637.1	26493.4	25972.6	0.43259	0.000450051
277.033	(2R,3S)-Piscidic acid	HMDB30809		277.03	277.033	0.7088	0.689733	0.752817	21	71537.6	1758	273853	259643	266828	117839	113140	109446	0.425359	0.000804666
383.114	D-Glucose	HMDB00122	C00031	383.113	383.116	0.6967	0.677317	0.766983	21	154616	258176	133910	177288	178604	62947.2	65400.9	64117.7	0.392946	0.020219
203.081	6-Chloro-N-(1-methylethyl)-1,3,5-triazine-2,4-diamine	HMDB33249	C06559	203.081	203.082	0.845225	0.813917	0.908317	20	6927.04	373	15103.3	14454.3	14657.2	5072.76	6682.26	5574.89	0.391948	0.00371173
231.096	Glutarylglycine	HMDB00590		231.096	231.099	0.775467	0.7518	0.87565	19	5168.33	4872	12128.3	14837.1	17309.6	5048.3	4606.85	7256.88	0.381976	0.0377576
245.113	Methyl jasmonate	HMDB36583	C11512	245.112	245.115	0.84035	0.825033	0.893817	18	7098.21	628	11289.4	9371.31	10062.7	4448.62	3972.47	3220.68	0.378921	0.00955724
145.048	Erythritol	HMDB02994	C00503	145.047	145.06	0.714367	0.687967	0.776317	22	13855.8	19701	21592.5	16839.5	22291.4	4572	9209.3	8537.54	0.36755	0.0315807
229.153	Methoxamine	HMDB14861	C07513	229.152	229.154	0.838675	0.5753	0.885317	20	36058.2	8338	111972	133164	130680	49937.7	46409.8	31665.9	0.340628	0.00958587
496.337	Salbutamol	HMDB01937	C11770	496.335	496.339	15.2713	14.881	15.4996	22	22846.6	4160	4015.67	5505.4	6528.03	1622.78	1939.1	1627.77	0.323361	0.0469356
541.334	Deferoxamine	HMDB14884	C06940	541.331	541.336	15.2822	15.2467	15.3105	21	10655.9	1493	2386.62	2489.34	2584.5	850.873	746.851	748.918	0.314544	0.0015163
203.066	Levamisole	HMDB14986	C07070	203.065	203.067	0.730483	0.690017	0.86295	24	8182.78	7483	21649.5	21164.2	21668	5371.53	7614.93	4762.71	0.275259	0.00371173
233.076	Acetylglycine	HMDB00532		233.07	233.079	0.730533	0.606733	0.76615	21	5299.36	3221	16275.8	14826.5	16732.2	3011.48	3502.88	2301.84	0.184306	0.00272806
268.103	N-Acetylgalactosamine	HMDB00212	C01074	268.1	268.112	0.773758	0.66665	0.87565	22	55113.4	24765	282984	294526	298524	43597.7	40795.2	37980.6	0.13969	0.000450051
