# Supplementary material for: Sodium oligomannate disrupts the adherence of Ribhigh bacteria to gut epithelia to block SAA-triggered Th1 inflammation in 5XFAD transgenic mice
Source: Cell Discov. 2024 Nov 19;10:115. doi: 10.1038/s41421-024-00725-5 (PMC11573985; doi:10.1038/s41421-024-00725-5)
Supplement: Supplementary file 7 — Supplementary Table S6. Animal numbers and sexes used in this study [file 41421_2024_725_MOESM7_ESM.xlsx]

## Sheet: Bacteria_RNAexpression
STable 6. Animal numbers and sexes used in this study
Figures	Groups	Male	Female	Total	Note
1a-e, S1a-f, S2a-c, S5a	week 24, WT	5	5	10
1a-e, S1a-f, S2a-c, S5a	week 24, Tg	5	5	10
1a-e, S1a-f, S2a-c, S5a	week 33, WT	4	4	8
1a-e, S1a-f, S2a-c, S5a	week 33, Tg	5	4	9
1a-e, S1a-f, S2a-c, S5a	week 41, WT	3	1	4
1a-e, S1a-f, S2a-c, S5a	week 41, Tg	0	4	4
1a-e, S1a-f, S2a-c, S5a	week 41, WT	3	1	4	*for 1i-l, multiple tissue sections from mice gut were used for pathological scoring
1a-e, S1a-f, S2a-c, S5a	week 41, Tg	0	4	4	*for 1i-l, multiple tissue sections from mice gut were used for pathological scoring
2g	WT	3	4	7
2g	Tg	3	4	7
2h	WT	5	0	5
2h	Tg	4	2	6
3b	Tg	4	4	8
3b	Tg+ABX	4	4	8
6i	Tg	3	4	7
6i	Tg+GV-971	3	2	5
6m	Tg	7	0	7
6m	Tg+GV-971	5	2	7
6o	Tg	4	4	8
6o	Tg+GV-971	4	3	7
6p	Tg	7	0	7
6p	Tg+GV-971	5	2	7
